# Supplementary material for: Three phylogenetic groups have driven the recent population expansion of Cryptococcus neoformans
Source: Nat Commun. 2019 May 2;10:2035. doi: 10.1038/s41467-019-10092-5 (PMC6497710; doi:10.1038/s41467-019-10092-5)
Supplement: Supplementary file 5 — Supplementary Data 1 [file 41467_2019_10092_MOESM5_ESM.xlsx]

## Sheet: Sheet1
Supplementary Data 1: Line list of all Cryptococcus samples analysed in this study
Sequencing ID	Lab ID	Species ID from mash anlaysis	Sub-clade	Isolation source	Study	HIV status	ENA accession	Country of origin	Continent of Origin	Year of Origin	Mean depth of mapping with MQ > 30 across whole genome	Proportion of genome covered by at least 5 reads which mapped with MQ > 30
04CN-03-042	04CN-03-042	Cryptococcus neoformans var. grubii H99	VNIa-32	Clinical	Ashton	positive	ERR2624365	Vietnam	Asia	2013	46.1085	0.989785
04CN-63-019	04CN-63-019	Cryptococcus neoformans var. grubii H99	VNIa-32	Clinical	Ashton	positive	ERR2624249	Malawi	Africa	2014	36.2556	0.990157
04CN-63-036	04CN-63-036	Cryptococcus neoformans var. grubii H99	VNIa-32	Clinical	Ashton	positive	ERR2624319	Malawi	Africa	2014	49.201	0.987908
04CN-64-065	04CN-64-065	Cryptococcus neoformans var. grubii H99	VNIa-32	Clinical	Ashton	positive	ERR2624485	Uganda	Africa	2013	34.7177	0.989173
04CN-65-072	04CN-65-072	Cryptococcus neoformans var. grubii H99	VNIa-32	Clinical	Ashton	positive	ERR2624432	Uganda	Africa	2013	54.0415	0.990784
04CN-65-161	04CN-65-161	Cryptococcus neoformans var. grubii H99	VNIa-32	Clinical	Ashton	positive	ERR2624145	Uganda	Africa		45.4133	0.991486
14936_1#5	BK101	Cryptococcus neoformans var. grubii H99	VNIa-32	Clinical	Ashton	positive	ERR842637	Vietnam	Asia	2005	36.1053	0.959687
20427_2#5	BK11	Cryptococcus neoformans var. grubii H99	VNIa-32	Clinical	Ashton	positive	ERR1671603	Vietnam	Asia	2004	45.4182	0.960642
20949_2#16	BK145	Cryptococcus neoformans var. grubii H99	VNIa-32	Clinical	Ashton	positive	ERR1756549	Vietnam	Asia	2006	53.8926	0.990141
14936_1#57	BK167	Cryptococcus neoformans var. grubii H99	VNIa-32	Clinical	Ashton	positive	ERR842672	Vietnam	Asia	2006	31.3914	0.959204
14892_1#22	BK17	Cryptococcus neoformans var. grubii H99	VNIa-32	Clinical	Ashton	positive	ERR842495	Vietnam	Asia	2004	40.4214	0.959451
20427_2#9	BK19	Cryptococcus neoformans var. grubii H99	VNIa-32	Clinical	Ashton	positive	ERR1671607	Vietnam	Asia	2004	38.7792	0.960297
14893_1#2	BK209	Cryptococcus neoformans var. grubii H99	VNIa-32	Clinical	Ashton	positive	ERR842558	Vietnam	Asia	2008	41.6249	0.959927
14892_1#7	BK27	Cryptococcus neoformans var. grubii H99	VNIa-32	Clinical	Ashton	positive	ERR842482	Vietnam	Asia	2004	40.7131	0.959513
14892_1#78	BK36	Cryptococcus neoformans var. grubii H99	VNIa-32	Clinical	Ashton	positive	ERR842541	Vietnam	Asia	2005	34.7631	0.958766
20427_2#20	BK46	Cryptococcus neoformans var. grubii H99	VNIa-32	Clinical	Ashton	positive	ERR1671618	Vietnam	Asia	2005	41.4613	0.960444
20427_2#32	BK66	Cryptococcus neoformans var. grubii H99	VNIa-32	Clinical	Ashton	positive	ERR1671630	Vietnam	Asia	2005	38.9633	0.960476
20427_2#33	BK68	Cryptococcus neoformans var. grubii H99	VNIa-32	Clinical	Ashton	positive	ERR1671631	Vietnam	Asia	2005	39.6354	0.960885
20427_2#42	BK81	Cryptococcus neoformans var. grubii H99	VNIa-32	Clinical	Ashton	positive	ERR1671640	Vietnam	Asia	2005	44.0166	0.960641
20427_2#52	BK92	Cryptococcus neoformans var. grubii H99	VNIa-32	Clinical	Ashton	positive	ERR1671650	Vietnam	Asia	2005	38.2135	0.96026
BMD2216	BMD2216	Cryptococcus neoformans var. grubii H99	VNIa-32	Clinical	Ashton	negative	ERR2624246	Vietnam	Asia	2010	41.32	0.989344
BMD2801	BMD2801	Cryptococcus neoformans var. grubii H99	VNIa-32	Clinical	Ashton	negative	ERR2624299	Vietnam	Asia	2011	64.0156	0.991381
BMD915	BMD915	Cryptococcus neoformans var. grubii H99	VNIa-32	Clinical	Ashton	negative	ERR2624113	Vietnam	Asia		47.1998	0.990833
BMD942	BMD942	Cryptococcus neoformans var. grubii H99	VNIa-32	Clinical	Ashton	negative	ERR2624207	Vietnam	Asia		58.9276	0.9914
04CN-03-002	04CN-03-002	Cryptococcus neoformans var. grubii H99	VNIa-4	Clinical	Ashton	positive	ERR2624486	Vietnam	Asia	2013	45.6738	0.987501
04CN-03-003	04CN-03-003	Cryptococcus neoformans var. grubii H99	VNIa-4	Clinical	Ashton	positive	ERR2624426	Vietnam	Asia	2013	41.3246	0.98459
04CN-03-004	04CN-03-004	Cryptococcus neoformans var. grubii H99	VNIa-4	Clinical	Ashton	positive	ERR2624478	Vietnam	Asia	2013	35.9627	0.984439
04CN-03-006	04CN-03-006	Cryptococcus neoformans var. grubii H99	VNIa-4	Clinical	Ashton	positive	ERR2624325	Vietnam	Asia	2013	52.0068	0.986302
04CN-03-008	04CN-03-008	Cryptococcus neoformans var. grubii H99	VNIa-4	Clinical	Ashton	positive	ERR2624146	Vietnam	Asia	2013	46.8776	0.984965
04CN-03-011	04CN-03-011	Cryptococcus neoformans var. grubii H99	VNIa-4	Clinical	Ashton	positive	ERR2624104	Vietnam	Asia	2013	37.6717	0.985122
04CN-03-013	04CN-03-013	Cryptococcus neoformans var. grubii H99	VNIa-4	Clinical	Ashton	positive	ERR2624313	Vietnam	Asia	2013	34.2211	0.983818
04CN-03-015	04CN-03-015	Cryptococcus neoformans var. grubii H99	VNIa-4	Clinical	Ashton	positive	ERR2624355	Vietnam	Asia	2013	80.9274	0.98742
04CN-03-017	04CN-03-017	Cryptococcus neoformans var. grubii H99	VNIa-4	Clinical	Ashton	positive	ERR2624408	Vietnam	Asia	2013	53.3209	0.987446
04CN-03-028	04CN-03-028	Cryptococcus neoformans var. grubii H99	VNIa-4	Clinical	Ashton	positive	ERR2624298	Vietnam	Asia	2013	41.9167	0.986469
04CN-03-032	04CN-03-032	Cryptococcus neoformans var. grubii H99	VNIa-4	Clinical	Ashton	positive	ERR2624348	Vietnam	Asia	2013	36.5148	0.986493
04CN-03-037	04CN-03-037	Cryptococcus neoformans var. grubii H99	VNIa-4	Clinical	Ashton	positive	ERR2624424	Vietnam	Asia	2013	44.5935	0.986488
04CN-03-040	04CN-03-040	Cryptococcus neoformans var. grubii H99	VNIa-4	Clinical	Ashton	positive	ERR2624443	Vietnam	Asia	2013	35.2611	0.983231
04CN-03-046	04CN-03-046	Cryptococcus neoformans var. grubii H99	VNIa-4	Clinical	Ashton	positive	ERR2624453	Vietnam	Asia	2013	38.5663	0.983742
04CN-03-052	04CN-03-052	Cryptococcus neoformans var. grubii H99	VNIa-4	Clinical	Ashton	positive	ERR2624273	Vietnam	Asia	2013	36.3546	0.985854
04CN-03-056	04CN-03-056	Cryptococcus neoformans var. grubii H99	VNIa-4	Clinical	Ashton	positive	ERR2624119	Vietnam	Asia	2013	35.1724	0.985522
04CN-03-059	04CN-03-059	Cryptococcus neoformans var. grubii H99	VNIa-4	Clinical	Ashton	positive	ERR2624445	Vietnam	Asia	2013	40.9796	0.984919
04CN-03-061	04CN-03-061	Cryptococcus neoformans var. grubii H99	VNIa-4	Clinical	Ashton	positive	ERR2624187	Vietnam	Asia	2013	31.2185	0.984587
04CN-03-064	04CN-03-064	Cryptococcus neoformans var. grubii H99	VNIa-4	Clinical	Ashton	positive	ERR2624283	Vietnam	Asia	2014	34.9818	0.985056
04CN-03-067	04CN-03-067	Cryptococcus neoformans var. grubii H99	VNIa-4	Clinical	Ashton	positive	ERR2624488	Vietnam	Asia	2014	31.4653	0.985604
04CN-03-068	04CN-03-068	Cryptococcus neoformans var. grubii H99	VNIa-4	Clinical	Ashton	positive	ERR2624333	Vietnam	Asia	2014	32.6608	0.98422
04CN-03-075	04CN-03-075	Cryptococcus neoformans var. grubii H99	VNIa-4	Clinical	Ashton	positive	ERR2624459	Vietnam	Asia	2014	37.0817	0.984841
04CN-03-078	04CN-03-078	Cryptococcus neoformans var. grubii H99	VNIa-4	Clinical	Ashton	positive	ERR2624305	Vietnam	Asia	2014	45.5081	0.986899
04CN-03-082	04CN-03-082	Cryptococcus neoformans var. grubii H99	VNIa-4	Clinical	Ashton	positive	ERR2624412	Vietnam	Asia	2014	46.9733	0.98639
04CN-03-084	04CN-03-084	Cryptococcus neoformans var. grubii H99	VNIa-4	Clinical	Ashton	positive	ERR2624241	Vietnam	Asia	2014	42.7909	0.985394
04CN-03-085	04CN-03-085	Cryptococcus neoformans var. grubii H99	VNIa-4	Clinical	Ashton	positive	ERR2624248	Vietnam	Asia	2014	33.4518	0.985229
04CN-03-086	04CN-03-086	Cryptococcus neoformans var. grubii H99	VNIa-4	Clinical	Ashton	positive	ERR2624460	Vietnam	Asia	2014	55.8374	0.985966
04CN-03-087	04CN-03-087	Cryptococcus neoformans var. grubii H99	VNIa-4	Clinical	Ashton	positive	ERR2624435	Vietnam	Asia	2014	41.6107	0.986333
04CN-03-092	04CN-03-092	Cryptococcus neoformans var. grubii H99	VNIa-4	Clinical	Ashton	positive	ERR2624143	Vietnam	Asia	2014	32.5121	0.985441
04CN-03-093	04CN-03-093	Cryptococcus neoformans var. grubii H99	VNIa-4	Clinical	Ashton	positive	ERR2624129	Vietnam	Asia	2014	54.4381	0.986862
04CN-03-095	04CN-03-095	Cryptococcus neoformans var. grubii H99	VNIa-4	Clinical	Ashton	positive	ERR2624179	Vietnam	Asia	2014	40.3802	0.985185
04CN-03-098	04CN-03-098	Cryptococcus neoformans var. grubii H99	VNIa-4	Clinical	Ashton	positive	ERR2624160	Vietnam	Asia	2014	45.903	0.983962
04CN-03-100	04CN-03-100	Cryptococcus neoformans var. grubii H99	VNIa-4	Clinical	Ashton	positive	ERR2624094	Vietnam	Asia	2014	39.1976	0.984078
04CN-11-001	04CN-11-001	Cryptococcus neoformans var. grubii H99	VNIa-4	Clinical	Ashton	positive	ERR2624366	Vietnam	Asia	2013	59.6917	0.986708
04CN-11-003	04CN-11-003	Cryptococcus neoformans var. grubii H99	VNIa-4	Clinical	Ashton	positive	ERR2624431	Vietnam	Asia	2013	53.6701	0.986506
04CN-11-005	04CN-11-005	Cryptococcus neoformans var. grubii H99	VNIa-4	Clinical	Ashton	positive	ERR2624475	Vietnam	Asia	2013	35.5448	0.985218
04CN-11-006	04CN-11-006	Cryptococcus neoformans var. grubii H99	VNIa-4	Clinical	Ashton	positive	ERR2624420	Vietnam	Asia	2013	45.5066	0.986603
04CN-11-007	04CN-11-007	Cryptococcus neoformans var. grubii H99	VNIa-4	Clinical	Ashton	positive	ERR2624255	Vietnam	Asia	2013	56.3495	0.987861
04CN-11-008	04CN-11-008	Cryptococcus neoformans var. grubii H99	VNIa-4	Clinical	Ashton	positive	ERR2624330	Vietnam	Asia	2013	39.368	0.985462
04CN-11-010	04CN-11-010	Cryptococcus neoformans var. grubii H99	VNIa-4	Clinical	Ashton	positive	ERR2624376	Vietnam	Asia	2013	44.7456	0.987411
04CN-11-011	04CN-11-011	Cryptococcus neoformans var. grubii H99	VNIa-4	Clinical	Ashton	positive	ERR2624153	Vietnam	Asia	2013	55.7841	0.987105
04CN-11-012	04CN-11-012	Cryptococcus neoformans var. grubii H99	VNIa-4	Clinical	Ashton	positive	ERR2624206	Vietnam	Asia	2013	44.3446	0.984083
04CN-11-014	04CN-11-014	Cryptococcus neoformans var. grubii H99	VNIa-4	Clinical	Ashton	positive	ERR2624392	Vietnam	Asia	2014	36.5589	0.985126
04CN-11-015	04CN-11-015	Cryptococcus neoformans var. grubii H99	VNIa-4	Clinical	Ashton	positive	ERR2624101	Vietnam	Asia	2014	43.9051	0.986415
04CN-11-018	04CN-11-018	Cryptococcus neoformans var. grubii H99	VNIa-4	Clinical	Ashton	positive	ERR2624144	Vietnam	Asia	2014	45.6813	0.98465
04CN-11-019	04CN-11-019	Cryptococcus neoformans var. grubii H99	VNIa-4	Clinical	Ashton	positive	ERR2624375	Vietnam	Asia	2014	43.5817	0.984417
04CN-20-004	04CN-20-004	Cryptococcus neoformans var. grubii H99	VNIa-4	Clinical	Ashton	positive	ERR2624461	Vietnam	Asia	2013	32.8261	0.98512
04CN-30-001	04CN-30-001	Cryptococcus neoformans var. grubii H99	VNIa-4	Clinical	Ashton	positive	ERR2624116	Laos	Asia	2013	39.9875	0.983399
04CN-30-002	04CN-30-002	Cryptococcus neoformans var. grubii H99	VNIa-4	Clinical	Ashton	positive	ERR2624175	Laos	Asia	2013	34.7796	0.985014
04CN-30-008	04CN-30-008	Cryptococcus neoformans var. grubii H99	VNIa-4	Clinical	Ashton	positive	ERR2624496	Laos	Asia	2013	43.2251	0.986678
04CN-32-001	04CN-32-001	Cryptococcus neoformans var. grubii H99	VNIa-4	Clinical	Ashton	positive	ERR2624168	Thailand	Asia	2013	37.4601	0.985225
04CN-32-004	04CN-32-004	Cryptococcus neoformans var. grubii H99	VNIa-4	Clinical	Ashton	positive	ERR2624346	Thailand	Asia	2013	56.4668	0.986431
04CN-32-005	04CN-32-005	Cryptococcus neoformans var. grubii H99	VNIa-4	Clinical	Ashton	positive	ERR2624201	Thailand	Asia	2013	45.823	0.984643
04CN-32-011	04CN-32-011	Cryptococcus neoformans var. grubii H99	VNIa-4	Clinical	Ashton	positive	ERR2624178	Thailand	Asia	2013	37.217	0.983743
04CN-32-019	04CN-32-019	Cryptococcus neoformans var. grubii H99	VNIa-4	Clinical	Ashton	positive	ERR2624439	Thailand	Asia	2013	48.0054	0.985636
04CN-32-020	04CN-32-020	Cryptococcus neoformans var. grubii H99	VNIa-4	Clinical	Ashton	positive	ERR2624479	Thailand	Asia	2013	34.8079	0.983192
04CN-32-025	04CN-32-025	Cryptococcus neoformans var. grubii H99	VNIa-4	Clinical	Ashton	positive	ERR2624359	Thailand	Asia	2013	37.4929	0.982641
04CN-32-031	04CN-32-031	Cryptococcus neoformans var. grubii H99	VNIa-4	Clinical	Ashton	positive	ERR2624449	Thailand	Asia	2013	67.5392	0.986326
04CN-32-040	04CN-32-040	Cryptococcus neoformans var. grubii H99	VNIa-4	Clinical	Ashton	positive	ERR2624326	Thailand	Asia	2013	36.9785	0.985069
04CN-32-043	04CN-32-043	Cryptococcus neoformans var. grubii H99	VNIa-4	Clinical	Ashton	positive	ERR2624410	Thailand	Asia	2013	41.2373	0.984266
04CN-32-044B	04CN-32-044B	Cryptococcus neoformans var. grubii H99	VNIa-4	Clinical	Ashton	positive	ERR2624269	Thailand	Asia		37.6123	0.983795
04CN-32-059	04CN-32-059	Cryptococcus neoformans var. grubii H99	VNIa-4	Clinical	Ashton	positive	ERR2624441	Thailand	Asia	2013	34.0411	0.984945
04CN-32-067	04CN-32-067	Cryptococcus neoformans var. grubii H99	VNIa-4	Clinical	Ashton	positive	ERR2624239	Thailand	Asia	2014	37.4042	0.983562
04CN-32-071	04CN-32-071	Cryptococcus neoformans var. grubii H99	VNIa-4	Clinical	Ashton	positive	ERR2624291	Thailand	Asia	2014	35.7987	0.984827
04CN-32-074	04CN-32-074	Cryptococcus neoformans var. grubii H99	VNIa-4	Clinical	Ashton	positive	ERR2624195	Thailand	Asia	2014	35.3157	0.984461
04CN-32-083	04CN-32-083	Cryptococcus neoformans var. grubii H99	VNIa-4	Clinical	Ashton	positive	ERR2624276	Thailand	Asia	2014	31.057	0.984319
04CN-32-084	04CN-32-084	Cryptococcus neoformans var. grubii H99	VNIa-4	Clinical	Ashton	positive	ERR2624427	Thailand	Asia	2014	34.112	0.985921
04CN-32-086	04CN-32-086	Cryptococcus neoformans var. grubii H99	VNIa-4	Clinical	Ashton	positive	ERR2624430	Thailand	Asia	2014	31.9709	0.984135
04CN-32-089	04CN-32-089	Cryptococcus neoformans var. grubii H99	VNIa-4	Clinical	Ashton	positive	ERR2624165	Thailand	Asia	2014	50.0566	0.986136
04CN-32-090	04CN-32-090	Cryptococcus neoformans var. grubii H99	VNIa-4	Clinical	Ashton	positive	ERR2624162	Thailand	Asia	2014	35.6304	0.983725
04CN-32-093	04CN-32-093	Cryptococcus neoformans var. grubii H99	VNIa-4	Clinical	Ashton	positive	ERR2624250	Thailand	Asia	2014	31.5818	0.981833
04CN-32-105	04CN-32-105	Cryptococcus neoformans var. grubii H99	VNIa-4	Clinical	Ashton	positive	ERR2624132	Thailand	Asia	2014	29.9101	0.983569
04CN-32-106	04CN-32-106	Cryptococcus neoformans var. grubii H99	VNIa-4	Clinical	Ashton	positive	ERR2624422	Thailand	Asia	2014	34.8063	0.985439
04CN-33-002	04CN-33-002	Cryptococcus neoformans var. grubii H99	VNIa-4	Clinical	Ashton	positive	ERR2624437	Thailand	Asia	2013	46.8056	0.986224
04CN-33-004	04CN-33-004	Cryptococcus neoformans var. grubii H99	VNIa-4	Clinical	Ashton	positive	ERR2624164	Thailand	Asia	2013	35.3389	0.983367
04CN-33-015	04CN-33-015	Cryptococcus neoformans var. grubii H99	VNIa-4	Clinical	Ashton	positive	ERR2624320	Thailand	Asia	2013	37.3195	0.984505
04CN-33-023	04CN-33-023	Cryptococcus neoformans var. grubii H99	VNIa-4	Clinical	Ashton	positive	ERR2624185	Thailand	Asia	2013	62.2192	0.986975
04CN-33-026	04CN-33-026	Cryptococcus neoformans var. grubii H99	VNIa-4	Clinical	Ashton	positive	ERR2624150	Thailand	Asia	2013	47.9524	0.985076
04CN-33-034	04CN-33-034	Cryptococcus neoformans var. grubii H99	VNIa-4	Clinical	Ashton	positive	ERR2624096	Thailand	Asia	2013	45.6232	0.985455
04CN-33-045	04CN-33-045	Cryptococcus neoformans var. grubii H99	VNIa-4	Clinical	Ashton	positive	ERR2624140	Thailand	Asia	2013	47.7225	0.98462
04CN-33-061	04CN-33-061	Cryptococcus neoformans var. grubii H99	VNIa-4	Clinical	Ashton	positive	ERR2624154	Thailand	Asia	2014	34.826	0.983442
04CN-33-062	04CN-33-062	Cryptococcus neoformans var. grubii H99	VNIa-4	Clinical	Ashton	positive	ERR2624099	Thailand	Asia	2014	37.6657	0.984841
04CN-33-065	04CN-33-065	Cryptococcus neoformans var. grubii H99	VNIa-4	Clinical	Ashton	positive	ERR2624198	Thailand	Asia	2014	34.914	0.984031
04CN-33-066	04CN-33-066	Cryptococcus neoformans var. grubii H99	VNIa-4	Clinical	Ashton	positive	ERR2624440	Thailand	Asia	2014	32.2568	0.984678
04CN-33-067	04CN-33-067	Cryptococcus neoformans var. grubii H99	VNIa-4	Clinical	Ashton	positive	ERR2624221	Thailand	Asia	2014	32.4101	0.984292
04CN-33-093	04CN-33-093	Cryptococcus neoformans var. grubii H99	VNIa-4	Clinical	Ashton	positive	ERR2624266	Thailand	Asia	2014	32.7508	0.984303
04CN-64-006	04CN-64-006	Cryptococcus neoformans var. grubii H99	VNIa-4	Clinical	Ashton	positive	ERR2624127	Uganda	Africa	2013	34.2643	0.985594
20949_2#1	BK1	Cryptococcus neoformans var. grubii H99	VNIa-4	Clinical	Ashton	positive	ERR1756534	Vietnam	Asia	2004	55.9703	0.984861
20427_2#60	BK100	Cryptococcus neoformans var. grubii H99	VNIa-4	Clinical	Ashton	positive	ERR1671658	Vietnam	Asia	2005	37.9592	0.957081
20427_2#61	BK106	Cryptococcus neoformans var. grubii H99	VNIa-4	Clinical	Ashton	positive	ERR1671659	Vietnam	Asia	2006	41.4943	0.957193
20427_2#63	BK109	Cryptococcus neoformans var. grubii H99	VNIa-4	Clinical	Ashton	positive	ERR1671661	Vietnam	Asia	2006	40.0083	0.957325
15277_3#1	BK111	Cryptococcus neoformans var. grubii H99	VNIa-4	Clinical	Ashton	positive	ERR852919	Vietnam	Asia	2006	37.542	0.957236
20427_2#65	BK113	Cryptococcus neoformans var. grubii H99	VNIa-4	Clinical	Ashton	positive	ERR1671663	Vietnam	Asia	2006	38.4996	0.956742
14936_1#15	BK114	Cryptococcus neoformans var. grubii H99	VNIa-4	Clinical	Ashton	positive	ERR842644	Vietnam	Asia	2006	37.5145	0.956338
14936_1#22	BK123	Cryptococcus neoformans var. grubii H99	VNIa-4	Clinical	Ashton	positive	ERR842647	Vietnam	Asia	2006	40.2647	0.956494
15277_3#7	BK125	Cryptococcus neoformans var. grubii H99	VNIa-4	Clinical	Ashton	positive	ERR852925	Vietnam	Asia	2006	35.4549	0.955705
15277_3#8	BK127	Cryptococcus neoformans var. grubii H99	VNIa-4	Clinical	Ashton	positive	ERR852926	Vietnam	Asia	2006	52.5848	0.957194
20427_2#7	BK13	Cryptococcus neoformans var. grubii H99	VNIa-4	Clinical	Ashton	positive	ERR1671605	Vietnam	Asia	2004	37.5814	0.956665
20427_2#71	BK134	Cryptococcus neoformans var. grubii H99	VNIa-4	Clinical	Ashton	positive	ERR1671669	Vietnam	Asia	2006	38.2483	0.95599
20427_3#1	BK137	Cryptococcus neoformans var. grubii H99	VNIa-4	Clinical	Ashton	positive	ERR1671671	Vietnam	Asia	2006	78.6226	0.958122
20427_2#8	BK14	Cryptococcus neoformans var. grubii H99	VNIa-4	Clinical	Ashton	positive	ERR1671606	Vietnam	Asia	2004	35.7406	0.956465
20427_3#3	BK143	Cryptococcus neoformans var. grubii H99	VNIa-4	Clinical	Ashton	positive	ERR1671673	Vietnam	Asia	2006	58.3575	0.95671
20949_2#18	BK148	Cryptococcus neoformans var. grubii H99	VNIa-4	Clinical	Ashton	positive	ERR1756551	Vietnam	Asia	2006	43.1981	0.986349
20427_3#4	BK149	Cryptococcus neoformans var. grubii H99	VNIa-4	Clinical	Ashton	positive	ERR1671674	Vietnam	Asia	2006	48.6262	0.957316
20427_3#5	BK151	Cryptococcus neoformans var. grubii H99	VNIa-4	Clinical	Ashton	positive	ERR1671675	Vietnam	Asia	2006	49.8757	0.957426
14936_1#46	BK155	Cryptococcus neoformans var. grubii H99	VNIa-4	Clinical	Ashton	positive	ERR842664	Vietnam	Asia	2006	33.2118	0.955818
14936_1#44	BK156	Cryptococcus neoformans var. grubii H99	VNIa-4	Clinical	Ashton	positive	ERR842662	Vietnam	Asia	2006	32.5602	0.955863
14892_1#14	BK16	Cryptococcus neoformans var. grubii H99	VNIa-4	Clinical	Ashton	positive	ERR842488	Vietnam	Asia	2004	31.2755	0.956201
20427_3#10	BK163	Cryptococcus neoformans var. grubii H99	VNIa-4	Clinical	Ashton	positive	ERR1671680	Vietnam	Asia	2006	47.6421	0.956959
14936_1#54	BK164	Cryptococcus neoformans var. grubii H99	VNIa-4	Clinical	Ashton	positive	ERR842670	Vietnam	Asia	2006	34.8105	0.956265
20427_3#11	BK165	Cryptococcus neoformans var. grubii H99	VNIa-4	Clinical	Ashton	positive	ERR1671681	Vietnam	Asia	2006	46.1417	0.957485
20427_3#14	BK172	Cryptococcus neoformans var. grubii H99	VNIa-4	Clinical	Ashton	positive	ERR1671684	Vietnam	Asia	2007	47.7983	0.957509
15277_3#18	BK177	Cryptococcus neoformans var. grubii H99	VNIa-4	Clinical	Ashton	positive	ERR852936	Vietnam	Asia	2007	35.0912	0.956328
20427_3#16	BK178	Cryptococcus neoformans var. grubii H99	VNIa-4	Clinical	Ashton	positive	ERR1671686	Vietnam	Asia	2007	46.2551	0.957334
14892_1#1	BK18	Cryptococcus neoformans var. grubii H99	VNIa-4	Clinical	Ashton	positive	ERR842477	Vietnam	Asia	2004	32.1417	0.955038
14936_1#68	BK180	Cryptococcus neoformans var. grubii H99	VNIa-4	Clinical	Ashton	positive	ERR842680	Vietnam	Asia	2007	30.3299	0.955614
20427_3#18	BK182	Cryptococcus neoformans var. grubii H99	VNIa-4	Clinical	Ashton	positive	ERR1671688	Vietnam	Asia	2007	52.3422	0.957185
20949_2#22	BK183	Cryptococcus neoformans var. grubii H99	VNIa-4	Clinical	Ashton	positive	ERR1756555	Vietnam	Asia	2007	52.781	0.984967
20427_3#20	BK188	Cryptococcus neoformans var. grubii H99	VNIa-4	Clinical	Ashton	positive	ERR1671690	Vietnam	Asia	2007	52.6276	0.957185
14936_1#77	BK189	Cryptococcus neoformans var. grubii H99	VNIa-4	Clinical	Ashton	positive	ERR842689	Vietnam	Asia	2007	30.8064	0.955041
14936_1#79	BK191	Cryptococcus neoformans var. grubii H99	VNIa-4	Clinical	Ashton	positive	ERR842690	Vietnam	Asia	2007	30.8413	0.95546
14936_1#80	BK192	Cryptococcus neoformans var. grubii H99	VNIa-4	Clinical	Ashton	positive	ERR842691	Vietnam	Asia	2007	32.5546	0.956332
20427_3#22	BK193	Cryptococcus neoformans var. grubii H99	VNIa-4	Clinical	Ashton	positive	ERR1671692	Vietnam	Asia	2007	49.2698	0.957182
20949_2#27	BK198	Cryptococcus neoformans var. grubii H99	VNIa-4	Clinical	Ashton	positive	ERR1756560	Vietnam	Asia	2007	43.8057	0.985366
20427_3#25	BK199	Cryptococcus neoformans var. grubii H99	VNIa-4	Clinical	Ashton	positive	ERR1671695	Vietnam	Asia	2007	56.325	0.958133
20949_2#2	BK2	Cryptococcus neoformans var. grubii H99	VNIa-4	Clinical	Ashton	positive	ERR1756535	Vietnam	Asia	2004	57.1108	0.986449
20427_3#26	BK200	Cryptococcus neoformans var. grubii H99	VNIa-4	Clinical	Ashton	positive	ERR1671696	Vietnam	Asia	2007	47.2266	0.957187
20427_3#28	BK202	Cryptococcus neoformans var. grubii H99	VNIa-4	Clinical	Ashton	positive	ERR1671698	Vietnam	Asia	2007	49.5684	0.957549
20427_3#29	BK203	Cryptococcus neoformans var. grubii H99	VNIa-4	Clinical	Ashton	positive	ERR1671699	Vietnam	Asia	2007	45.5323	0.957334
20427_3#30	BK204	Cryptococcus neoformans var. grubii H99	VNIa-4	Clinical	Ashton	positive	ERR1671700	Vietnam	Asia	2007	56.8127	0.957132
14936_1#93	BK205	Cryptococcus neoformans var. grubii H99	VNIa-4	Clinical	Ashton	positive	ERR842704	Vietnam	Asia	2007	31.438	0.955326
20427_3#32	BK212	Cryptococcus neoformans var. grubii H99	VNIa-4	Clinical	Ashton	positive	ERR1671702	Vietnam	Asia	2008	40.8939	0.957205
14893_1#8	BK215	Cryptococcus neoformans var. grubii H99	VNIa-4	Clinical	Ashton	positive	ERR842563	Vietnam	Asia	2008	32.685	0.952462
20427_3#34	BK216	Cryptococcus neoformans var. grubii H99	VNIa-4	Clinical	Ashton	positive	ERR1671704	Vietnam	Asia	2008	49.6996	0.957444
14893_1#11	BK218	Cryptococcus neoformans var. grubii H99	VNIa-4	Clinical	Ashton	positive	ERR842566	Vietnam	Asia	2008	38.3977	0.956322
14893_1#12	BK219	Cryptococcus neoformans var. grubii H99	VNIa-4	Clinical	Ashton	positive	ERR842567	Vietnam	Asia	2008	45.8458	0.956747
20427_3#35	BK220	Cryptococcus neoformans var. grubii H99	VNIa-4	Clinical	Ashton	positive	ERR1671705	Vietnam	Asia	2008	51.5263	0.957183
20427_3#36	BK224	Cryptococcus neoformans var. grubii H99	VNIa-4	Clinical	Ashton	positive	ERR1671706	Vietnam	Asia	2008	50.6455	0.957445
20427_3#37	BK225	Cryptococcus neoformans var. grubii H99	VNIa-4	Clinical	Ashton	positive	ERR1671707	Vietnam	Asia	2008	42.6137	0.95713
20427_2#12	BK23	Cryptococcus neoformans var. grubii H99	VNIa-4	Clinical	Ashton	positive	ERR1671610	Vietnam	Asia	2004	40.1084	0.957202
20427_3#41	BK231	Cryptococcus neoformans var. grubii H99	VNIa-4	Clinical	Ashton	positive	ERR1671711	Vietnam	Asia	2008	55.5401	0.958001
20949_2#31	BK232	Cryptococcus neoformans var. grubii H99	VNIa-4	Clinical	Ashton	positive	ERR1756564	Vietnam	Asia	2008	56.9643	0.986575
20427_3#43	BK234	Cryptococcus neoformans var. grubii H99	VNIa-4	Clinical	Ashton	positive	ERR1671713	Vietnam	Asia	2009	59.4471	0.958293
20427_3#44	BK235	Cryptococcus neoformans var. grubii H99	VNIa-4	Clinical	Ashton	positive	ERR1671714	Vietnam	Asia	2009	48.1811	0.957191
20427_3#47	BK238	Cryptococcus neoformans var. grubii H99	VNIa-4	Clinical	Ashton	positive	ERR1671717	Vietnam	Asia	2009	44.1085	0.956819
20427_3#48	BK239	Cryptococcus neoformans var. grubii H99	VNIa-4	Clinical	Ashton	positive	ERR1671718	Vietnam	Asia	2009	43.4154	0.95766
20427_3#49	BK240	Cryptococcus neoformans var. grubii H99	VNIa-4	Clinical	Ashton	positive	ERR1671719	Vietnam	Asia	2009	45.5104	0.956643
20427_3#53	BK244	Cryptococcus neoformans var. grubii H99	VNIa-4	Clinical	Ashton	positive	ERR1671723	Vietnam	Asia	2009	50.3578	0.957341
14893_1#34	BK245	Cryptococcus neoformans var. grubii H99	VNIa-4	Clinical	Ashton	positive	ERR842589	Vietnam	Asia	2009	35.3263	0.956663
20427_3#54	BK246	Cryptococcus neoformans var. grubii H99	VNIa-4	Clinical	Ashton	positive	ERR1671724	Vietnam	Asia	2009	48.1504	0.957383
20427_3#55	BK247	Cryptococcus neoformans var. grubii H99	VNIa-4	Clinical	Ashton	positive	ERR1671725	Vietnam	Asia	2009	39.0828	0.956916
20427_3#56	BK248	Cryptococcus neoformans var. grubii H99	VNIa-4	Clinical	Ashton	positive	ERR1671726	Vietnam	Asia	2009	47.387	0.956762
20427_3#58	BK250	Cryptococcus neoformans var. grubii H99	VNIa-4	Clinical	Ashton	positive	ERR1671728	Vietnam	Asia	2009	68.3146	0.958295
20949_2#33	BK253	Cryptococcus neoformans var. grubii H99	VNIa-4	Clinical	Ashton	positive	ERR1756566	Vietnam	Asia	2009	47.6104	0.985541
20949_2#34	BK254	Cryptococcus neoformans var. grubii H99	VNIa-4	Clinical	Ashton	positive	ERR1756567	Vietnam	Asia	2009	48.5571	0.986198
20427_4#1	BK260	Cryptococcus neoformans var. grubii H99	VNIa-4	Clinical	Ashton	positive	ERR1671729	Vietnam	Asia	2009	61.7203	0.957427
14893_1#48	BK261	Cryptococcus neoformans var. grubii H99	VNIa-4	Clinical	Ashton	positive	ERR842599	Vietnam	Asia	2009	30.6361	0.956487
20427_4#2	BK263	Cryptococcus neoformans var. grubii H99	VNIa-4	Clinical	Ashton	positive	ERR1671730	Vietnam	Asia	2009	54.8261	0.957836
14893_1#51	BK264	Cryptococcus neoformans var. grubii H99	VNIa-4	Clinical	Ashton	positive	ERR842602	Vietnam	Asia	2009	33.0457	0.954395
14893_1#52	BK265	Cryptococcus neoformans var. grubii H99	VNIa-4	Clinical	Ashton	positive	ERR842603	Vietnam	Asia	2009	31.3461	0.955867
20427_4#3	BK266	Cryptococcus neoformans var. grubii H99	VNIa-4	Clinical	Ashton	positive	ERR1671731	Vietnam	Asia	2010	52.0564	0.956606
20427_4#4	BK267	Cryptococcus neoformans var. grubii H99	VNIa-4	Clinical	Ashton	positive	ERR1671732	Vietnam	Asia	2010	49.5177	0.957068
20949_2#40	BK268	Cryptococcus neoformans var. grubii H99	VNIa-4	Clinical	Ashton	positive	ERR1756573	Vietnam	Asia	2010	35.4212	0.984456
14893_1#57	BK270	Cryptococcus neoformans var. grubii H99	VNIa-4	Clinical	Ashton	positive	ERR842607	Vietnam	Asia	2010	31.1356	0.955841
14893_1#58	BK271	Cryptococcus neoformans var. grubii H99	VNIa-4	Clinical	Ashton	positive	ERR842608	Vietnam	Asia	2010	31.7864	0.953554
20949_2#42	BK274	Cryptococcus neoformans var. grubii H99	VNIa-4	Clinical	Ashton	positive	ERR1756575	Vietnam	Asia	2010	52.2142	0.986985
20427_4#8	BK276	Cryptococcus neoformans var. grubii H99	VNIa-4	Clinical	Ashton	positive	ERR1671736	Vietnam	Asia	2010	57.4826	0.95813
20427_4#9	BK278	Cryptococcus neoformans var. grubii H99	VNIa-4	Clinical	Ashton	positive	ERR1671737	Vietnam	Asia	2010	54.785	0.955174
14893_1#66	BK279	Cryptococcus neoformans var. grubii H99	VNIa-4	Clinical	Ashton	positive	ERR842612	Vietnam	Asia	2010	31.0027	0.956243
20427_4#10	BK280	Cryptococcus neoformans var. grubii H99	VNIa-4	Clinical	Ashton	positive	ERR1671738	Vietnam	Asia	2010	52.6245	0.957382
20427_4#11	BK282	Cryptococcus neoformans var. grubii H99	VNIa-4	Clinical	Ashton	positive	ERR1671739	Vietnam	Asia	2010	51.5803	0.95792
14893_1#70	BK284	Cryptococcus neoformans var. grubii H99	VNIa-4	Clinical	Ashton	positive	ERR842614	Vietnam	Asia	2010	31.7593	0.95542
20427_4#12	BK285	Cryptococcus neoformans var. grubii H99	VNIa-4	Clinical	Ashton	positive	ERR1671740	Vietnam	Asia	2010	57.988	0.956946
20427_4#13	BK286	Cryptococcus neoformans var. grubii H99	VNIa-4	Clinical	Ashton	positive	ERR1671741	Vietnam	Asia	2010	67.314	0.958055
BK287	BK287	Cryptococcus neoformans var. grubii H99	VNIa-4	Clinical	Ashton	positive	ERR2624293	Vietnam	Asia	2010	39.4611	0.984431
20427_4#16	BK291	Cryptococcus neoformans var. grubii H99	VNIa-4	Clinical	Ashton	positive	ERR1671744	Vietnam	Asia	2010	65.3555	0.958265
20949_2#49	BK295	Cryptococcus neoformans var. grubii H99	VNIa-4	Clinical	Ashton	positive	ERR1756582	Vietnam	Asia	2010	48.984	0.986617
14892_1#30	BK30	Cryptococcus neoformans var. grubii H99	VNIa-4	Clinical	Ashton	positive	ERR842498	Vietnam	Asia	2004	31.2082	0.955829
14892_1#46	BK32	Cryptococcus neoformans var. grubii H99	VNIa-4	Clinical	Ashton	positive	ERR842512	Vietnam	Asia	2004	32.446	0.954472
14892_1#70	BK35	Cryptococcus neoformans var. grubii H99	VNIa-4	Clinical	Ashton	positive	ERR842534	Vietnam	Asia	2004	59.5128	0.956929
14892_1#16	BK40	Cryptococcus neoformans var. grubii H99	VNIa-4	Clinical	Ashton	positive	ERR842490	Vietnam	Asia	2005	36.9616	0.954074
20427_2#21	BK48	Cryptococcus neoformans var. grubii H99	VNIa-4	Clinical	Ashton	positive	ERR1671619	Vietnam	Asia	2005	37.9852	0.956781
20427_2#2	BK5	Cryptococcus neoformans var. grubii H99	VNIa-4	Clinical	Ashton	positive	ERR1671600	Vietnam	Asia	2004	55.9381	0.956729
14892_1#17	BK52	Cryptococcus neoformans var. grubii H99	VNIa-4	Clinical	Ashton	positive	ERR842491	Vietnam	Asia	2005	30.211	0.955645
20427_2#24	BK53	Cryptococcus neoformans var. grubii H99	VNIa-4	Clinical	Ashton	positive	ERR1671622	Vietnam	Asia	2005	43.3798	0.957312
14892_1#48	BK56	Cryptococcus neoformans var. grubii H99	VNIa-4	Clinical	Ashton	positive	ERR842514	Vietnam	Asia	2005	35.6118	0.956752
20427_2#25	BK57	Cryptococcus neoformans var. grubii H99	VNIa-4	Clinical	Ashton	positive	ERR1671623	Vietnam	Asia	2005	38.1417	0.95712
20427_2#26	BK58	Cryptococcus neoformans var. grubii H99	VNIa-4	Clinical	Ashton	positive	ERR1671624	Vietnam	Asia	2005	38.931	0.957083
20427_2#27	BK59	Cryptococcus neoformans var. grubii H99	VNIa-4	Clinical	Ashton	positive	ERR1671625	Vietnam	Asia	2005	42.1403	0.957525
14892_1#44	BK6	Cryptococcus neoformans var. grubii H99	VNIa-4	Clinical	Ashton	positive	ERR842510	Vietnam	Asia	2004	33.2818	0.956353
20427_2#29	BK61	Cryptococcus neoformans var. grubii H99	VNIa-4	Clinical	Ashton	positive	ERR1671627	Vietnam	Asia	2005	38.9832	0.956897
20427_2#31	BK64	Cryptococcus neoformans var. grubii H99	VNIa-4	Clinical	Ashton	positive	ERR1671629	Vietnam	Asia	2005	36.9964	0.957105
20427_2#34	BK69	Cryptococcus neoformans var. grubii H99	VNIa-4	Clinical	Ashton	positive	ERR1671632	Vietnam	Asia	2005	37.6774	0.957362
20427_2#3	BK7	Cryptococcus neoformans var. grubii H99	VNIa-4	Clinical	Ashton	positive	ERR1671601	Vietnam	Asia	2004	47.3579	0.957985
14892_1#65	BK70	Cryptococcus neoformans var. grubii H99	VNIa-4	Clinical	Ashton	positive	ERR842530	Vietnam	Asia	2005	30.1872	0.955076
20427_2#35	BK71	Cryptococcus neoformans var. grubii H99	VNIa-4	Clinical	Ashton	positive	ERR1671633	Vietnam	Asia	2005	40.8685	0.957086
20427_2#37	BK73	Cryptococcus neoformans var. grubii H99	VNIa-4	Clinical	Ashton	positive	ERR1671635	Vietnam	Asia	2005	40.3862	0.956476
20427_2#38	BK74	Cryptococcus neoformans var. grubii H99	VNIa-4	Clinical	Ashton	positive	ERR1671636	Vietnam	Asia	2005	35.7308	0.956892
14892_1#11	BK75	Cryptococcus neoformans var. grubii H99	VNIa-4	Clinical	Ashton	positive	ERR842485	Vietnam	Asia	2005	31.5479	0.955611
20427_2#40	BK79	Cryptococcus neoformans var. grubii H99	VNIa-4	Clinical	Ashton	positive	ERR1671638	Vietnam	Asia	2005	35.2682	0.956633
20427_2#41	BK80	Cryptococcus neoformans var. grubii H99	VNIa-4	Clinical	Ashton	positive	ERR1671639	Vietnam	Asia	2005	41.0513	0.956393
20427_2#44	BK83	Cryptococcus neoformans var. grubii H99	VNIa-4	Clinical	Ashton	positive	ERR1671642	Vietnam	Asia	2005	36.7814	0.956464
20427_2#45	BK84	Cryptococcus neoformans var. grubii H99	VNIa-4	Clinical	Ashton	positive	ERR1671643	Vietnam	Asia	2005	45.7817	0.957309
20427_2#47	BK86	Cryptococcus neoformans var. grubii H99	VNIa-4	Clinical	Ashton	positive	ERR1671645	Vietnam	Asia	2005	40.9822	0.956904
14936_1#3	BK87	Cryptococcus neoformans var. grubii H99	VNIa-4	Clinical	Ashton	positive	ERR842635	Vietnam	Asia	2005	32.688	0.956052
20427_2#48	BK88	Cryptococcus neoformans var. grubii H99	VNIa-4	Clinical	Ashton	positive	ERR1671646	Vietnam	Asia	2005	44.539	0.95664
20427_2#49	BK89	Cryptococcus neoformans var. grubii H99	VNIa-4	Clinical	Ashton	positive	ERR1671647	Vietnam	Asia	2005	46.5609	0.957412
20427_2#50	BK90	Cryptococcus neoformans var. grubii H99	VNIa-4	Clinical	Ashton	positive	ERR1671648	Vietnam	Asia	2005	48.5924	0.956902
20427_2#53	BK93	Cryptococcus neoformans var. grubii H99	VNIa-4	Clinical	Ashton	positive	ERR1671651	Vietnam	Asia	2005	41.5249	0.957139
20427_2#55	BK95	Cryptococcus neoformans var. grubii H99	VNIa-4	Clinical	Ashton	positive	ERR1671653	Vietnam	Asia	2005	40.8573	0.956455
20427_2#56	BK96	Cryptococcus neoformans var. grubii H99	VNIa-4	Clinical	Ashton	positive	ERR1671654	Vietnam	Asia	2005	37.8968	0.956701
20427_2#58	BK98	Cryptococcus neoformans var. grubii H99	VNIa-4	Clinical	Ashton	positive	ERR1671656	Vietnam	Asia	2005	42.3715	0.95677
15277_3#45	BMD1367	Cryptococcus neoformans var. grubii H99	VNIa-4	Clinical	Ashton	negative	ERR852963	Vietnam	Asia		38.0795	0.956464
BMD1392	BMD1392	Cryptococcus neoformans var. grubii H99	VNIa-4	Clinical	Ashton	negative	ERR2624444	Vietnam	Asia		36.63	0.985888
BMD1415	BMD1415	Cryptococcus neoformans var. grubii H99	VNIa-4	Clinical	Ashton	negative	ERR2624218	Vietnam	Asia		57.5752	0.987556
BMD1879	BMD1879	Cryptococcus neoformans var. grubii H99	VNIa-4	Clinical	Ashton	positive	ERR2624158	Vietnam	Asia	2009	42.3581	0.985483
BMD1929	BMD1929	Cryptococcus neoformans var. grubii H99	VNIa-4	Clinical	Ashton	positive	ERR2624316	Vietnam	Asia	2009	47.0988	0.985481
BMD2209	BMD2209	Cryptococcus neoformans var. grubii H99	VNIa-4	Clinical	Ashton	negative	ERR2624406	Vietnam	Asia	2010	47.5953	0.982824
BMD2733	BMD2733	Cryptococcus neoformans var. grubii H99	VNIa-4	Clinical	Ashton	negative	ERR2624130	Vietnam	Asia	2011	34.2632	0.986616
BMD2773	BMD2773	Cryptococcus neoformans var. grubii H99	VNIa-4	Clinical	Ashton	negative	ERR2624450	Vietnam	Asia	2011	55.3958	0.987546
BMD2806	BMD2806	Cryptococcus neoformans var. grubii H99	VNIa-4	Clinical	Ashton	negative	ERR2624211	Vietnam	Asia	2012	56.0374	0.988091
BMD2834	BMD2834	Cryptococcus neoformans var. grubii H99	VNIa-4	Clinical	Ashton	negative	ERR2624235	Vietnam	Asia	2012	45.4694	0.98651
BMD2973	BMD2973	Cryptococcus neoformans var. grubii H99	VNIa-4	Clinical	Ashton	positive	ERR2624503	Vietnam	Asia	2012	73.4282	0.98833
BMD394	BMD394	Cryptococcus neoformans var. grubii H99	VNIa-4	Clinical	Ashton	negative	ERR2624402	Vietnam	Asia	2000	61.3456	0.986669
BMD745	BMD745	Cryptococcus neoformans var. grubii H99	VNIa-4	Clinical	Ashton	negative	ERR2624301	Vietnam	Asia	2003	66.7646	0.986272
20949_2#55	BMD973	Cryptococcus neoformans var. grubii H99	VNIa-4	Clinical	Ashton	negative	ERR1756588	Vietnam	Asia	2006	44.0393	0.985532
CNS_1017	CNS_1017	Cryptococcus neoformans var. grubii H99	VNIa-4	Clinical	Ashton	positive	ERR2624163	Laos	Asia	2011	38.6809	0.985747
CNS_1026	CNS_1026	Cryptococcus neoformans var. grubii H99	VNIa-4	Clinical	Ashton	positive	ERR2624282	Laos	Asia	2011	38.9038	0.985264
CNS_1047	CNS_1047	Cryptococcus neoformans var. grubii H99	VNIa-4	Clinical	Ashton	positive	ERR2624220	Laos	Asia	2011	42.3163	0.986562
CNS_1085	CNS_1085	Cryptococcus neoformans var. grubii H99	VNIa-4	Clinical	Ashton	positive	ERR2624098	Laos	Asia	2011	41.8759	0.986064
CNS_1087	CNS_1087	Cryptococcus neoformans var. grubii H99	VNIa-4	Clinical	Ashton	positive	ERR2624223	Laos	Asia	2015	53.6575	0.986383
CNS_1089	CNS_1089	Cryptococcus neoformans var. grubii H99	VNIa-4	Clinical	Ashton	positive	ERR2624368	Laos	Asia	2015	35.149	0.984756
CNS_1110	CNS_1110	Cryptococcus neoformans var. grubii H99	VNIa-4	Clinical	Ashton	positive	ERR2624228	Laos	Asia	2011	66.4963	0.986711
CNS_1125	CNS_1125	Cryptococcus neoformans var. grubii H99	VNIa-4	Clinical	Ashton	positive	ERR2624254	Laos	Asia	2012	42.4385	0.985667
CNS_1129	CNS_1129	Cryptococcus neoformans var. grubii H99	VNIa-4	Clinical	Ashton	positive	ERR2624341	Laos	Asia	2012	44.7384	0.986351
CNS_1156	CNS_1156	Cryptococcus neoformans var. grubii H99	VNIa-4	Clinical	Ashton	positive	ERR2624243	Laos	Asia	2012	53.6876	0.985821
CNS_1179	CNS_1179	Cryptococcus neoformans var. grubii H99	VNIa-4	Clinical	Ashton	positive	ERR2624200	Laos	Asia	2012	64.4423	0.987768
CNS_1181	CNS_1181	Cryptococcus neoformans var. grubii H99	VNIa-4	Clinical	Ashton	positive	ERR2624111	Laos	Asia	2011	42.8676	0.985602
CNS_1302	CNS_1302	Cryptococcus neoformans var. grubii H99	VNIa-4	Clinical	Ashton	positive	ERR2624318	Laos	Asia	2013	49.6687	0.984565
CNS_133-2	CNS_133-2	Cryptococcus neoformans var. grubii H99	VNIa-4	Clinical	Ashton	positive	ERR2624136	Laos	Asia		51.3448	0.983732
CNS_1379	CNS_1379	Cryptococcus neoformans var. grubii H99	VNIa-4	Clinical	Ashton	positive	ERR2624487	Laos	Asia	2013	49.7021	0.986056
CNS_1385	CNS_1385	Cryptococcus neoformans var. grubii H99	VNIa-4	Clinical	Ashton	positive	ERR2624379	Laos	Asia	2013	39.1143	0.985463
CNS_1394	CNS_1394	Cryptococcus neoformans var. grubii H99	VNIa-4	Clinical	Ashton	positive	ERR2624381	Laos	Asia	2013	41.0662	0.985726
CNS_1403	CNS_1403	Cryptococcus neoformans var. grubii H99	VNIa-4	Clinical	Ashton	positive	ERR2624107	Laos	Asia	2014	40.6609	0.984613
CNS_1413	CNS_1413	Cryptococcus neoformans var. grubii H99	VNIa-4	Clinical	Ashton	positive	ERR2624405	Laos	Asia	2014	49.8521	0.985046
CNS_1419	CNS_1419	Cryptococcus neoformans var. grubii H99	VNIa-4	Clinical	Ashton	positive	ERR2624396	Laos	Asia	2014	48.1334	0.986106
CNS_1420	CNS_1420	Cryptococcus neoformans var. grubii H99	VNIa-4	Clinical	Ashton	positive	ERR2624123	Laos	Asia	2014	47.8819	0.986761
CNS_1453	CNS_1453	Cryptococcus neoformans var. grubii H99	VNIa-4	Clinical	Ashton	positive	ERR2624386	Laos	Asia	2014	63.5657	0.986637
CNS_1474	CNS_1474	Cryptococcus neoformans var. grubii H99	VNIa-4	Clinical	Ashton	positive	ERR2624190	Laos	Asia	2014	56.9642	0.987165
CNS_1589	CNS_1589	Cryptococcus neoformans var. grubii H99	VNIa-4	Clinical	Ashton	positive	ERR2624213	Laos	Asia	2015	48.5884	0.986355
CNS_198	CNS_198	Cryptococcus neoformans var. grubii H99	VNIa-4	Clinical	Ashton	positive	ERR2624347	Laos	Asia	2004	45.073	0.985801
CNS_199	CNS_199	Cryptococcus neoformans var. grubii H99	VNIa-4	Clinical	Ashton	positive	ERR2624335	Laos	Asia	2004	53.358	0.987066
CNS_245	CNS_245	Cryptococcus neoformans var. grubii H99	VNIa-4	Clinical	Ashton	positive	ERR2624457	Laos	Asia	2005	48.9513	0.986852
CNS_289	CNS_289	Cryptococcus neoformans var. grubii H99	VNIa-4	Clinical	Ashton	positive	ERR2624407	Laos	Asia	2005	65.8282	0.988188
CNS_430	CNS_430	Cryptococcus neoformans var. grubii H99	VNIa-4	Clinical	Ashton	positive	ERR2624473	Laos	Asia	2006	46.1504	0.986706
CNS_445	CNS_445	Cryptococcus neoformans var. grubii H99	VNIa-4	Clinical	Ashton	positive	ERR2624328	Laos	Asia	2006	71.333	0.986265
CNS_447	CNS_447	Cryptococcus neoformans var. grubii H99	VNIa-4	Clinical	Ashton	positive	ERR2624261	Laos	Asia	2006	55.9855	0.987216
CNS_456	CNS_456	Cryptococcus neoformans var. grubii H99	VNIa-4	Clinical	Ashton	negative	ERR2624289	Laos	Asia	2007	37.5452	0.985401
CNS_569	CNS_569	Cryptococcus neoformans var. grubii H99	VNIa-4	Clinical	Ashton	negative	ERR2624373	Laos	Asia	2007	158.996	0.987315
CNS_595	CNS_595	Cryptococcus neoformans var. grubii H99	VNIa-4	Clinical	Ashton	positive	ERR2624390	Laos	Asia	2008	45.9697	0.986474
CNS_625	CNS_625	Cryptococcus neoformans var. grubii H99	VNIa-4	Clinical	Ashton	positive	ERR2624302	Laos	Asia	2008	58.6907	0.987755
CNS_626	CNS_626	Cryptococcus neoformans var. grubii H99	VNIa-4	Clinical	Ashton	positive	ERR2624342	Laos	Asia	2008	70.5336	0.986044
CNS_681	CNS_681	Cryptococcus neoformans var. grubii H99	VNIa-4	Clinical	Ashton	positive	ERR2624295	Laos	Asia	2008	57.101	0.986659
CNS_806	CNS_806	Cryptococcus neoformans var. grubii H99	VNIa-4	Clinical	Ashton	positive	ERR2624182	Laos	Asia	2009	59.4058	0.988393
CNS_814	CNS_814	Cryptococcus neoformans var. grubii H99	VNIa-4	Clinical	Ashton	positive	ERR2624455	Laos	Asia	2009	35.8002	0.984816
CNS_863	CNS_863	Cryptococcus neoformans var. grubii H99	VNIa-4	Clinical	Ashton	positive	ERR2624372	Laos	Asia	2010	43.4342	0.984533
CNS_897	CNS_897	Cryptococcus neoformans var. grubii H99	VNIa-4	Clinical	Ashton	positive	ERR2624471	Laos	Asia	2010	64.2802	0.986952
CNS_929	CNS_929	Cryptococcus neoformans var. grubii H99	VNIa-4	Clinical	Ashton	positive	ERR2624336	Laos	Asia	2010	41.7533	0.986096
CNS_955	CNS_955	Cryptococcus neoformans var. grubii H99	VNIa-4	Clinical	Ashton	positive	ERR2624311	Laos	Asia	2010	39.4888	0.983972
CNS_978	CNS_978	Cryptococcus neoformans var. grubii H99	VNIa-4	Clinical	Ashton	positive	ERR2624452	Laos	Asia	2010	60.531	0.986737
CNS_999	CNS_999	Cryptococcus neoformans var. grubii H99	VNIa-4	Clinical	Ashton	positive	ERR2624137	Laos	Asia	2011	63.2063	0.98801
CNS_FS_1931	CNS_FS_1931	Cryptococcus neoformans var. grubii H99	VNIa-4	Clinical	Ashton	positive	ERR2624498	Laos	Asia	2010	43.7897	0.984334
CNS_FS_4256	CNS_FS_4256	Cryptococcus neoformans var. grubii H99	VNIa-4	Clinical	Ashton	negative	ERR2624364	Laos	Asia	2014	50.8652	0.987072
CNS_ST_1930	CNS_ST_1930	Cryptococcus neoformans var. grubii H99	VNIa-4	Clinical	Ashton	positive	ERR2624257	Laos	Asia	2010	52.9433	0.986121
HC_ST_2296	HC_ST_2296	Cryptococcus neoformans var. grubii H99	VNIa-4	Clinical	Ashton	positive	ERR2624310	Laos	Asia	2011	45.3058	0.985868
HC_ST_352	HC_ST_352	Cryptococcus neoformans var. grubii H99	VNIa-4	Clinical	Ashton	positive	ERR2624409	Laos	Asia	2006	52.7007	0.986142
20949_2#59	LD1	Cryptococcus neoformans var. grubii H99	VNIa-4	Environmental	Ashton		ERR1756591	Vietnam	Asia		39.1995	0.985451
UI_11199	UI_11199	Cryptococcus neoformans var. grubii H99	VNIa-4	Clinical	Ashton	positive	ERR2624224	Laos	Asia	2007	56.6752	0.987337
UI_12808	UI_12808	Cryptococcus neoformans var. grubii H99	VNIa-4	Clinical	Ashton	negative	ERR2624395	Laos	Asia	2008	48.1844	0.985395
UI_14167	UI_14167	Cryptococcus neoformans var. grubii H99	VNIa-4	Clinical	Ashton	positive	ERR2624362	Laos	Asia	2009	54.2004	0.98725
UI_14344	UI_14344	Cryptococcus neoformans var. grubii H99	VNIa-4	Clinical	Ashton	positive	ERR2624260	Laos	Asia	2009	71.6181	0.987933
UI_16721	UI_16721	Cryptococcus neoformans var. grubii H99	VNIa-4	Clinical	Ashton	negative	ERR2624370	Laos	Asia	2010	40.6657	0.985545
UI_16771	UI_16771	Cryptococcus neoformans var. grubii H99	VNIa-4	Clinical	Ashton	negative	ERR2624157	Laos	Asia	2010	53.3773	0.985342
UI_21616	UI_21616	Cryptococcus neoformans var. grubii H99	VNIa-4	Clinical	Ashton	positive	ERR2624274	Laos	Asia	2012	49.3181	0.985419
UI_31647-2	UI_31647-2	Cryptococcus neoformans var. grubii H99	VNIa-4	Clinical	Ashton	positive	ERR2624321	Laos	Asia		44.7574	0.986385
UI29674	UI29674	Cryptococcus neoformans var. grubii H99	VNIa-4	Clinical	Ashton	positive	ERR2624436	Laos	Asia		54.5332	0.985632
UI32312	UI32312	Cryptococcus neoformans var. grubii H99	VNIa-4	Clinical	Ashton	positive	ERR2624374	Laos	Asia		46.6134	0.985919
04CN-03-001	04CN-03-001	Cryptococcus neoformans var. grubii H99	VNIa-5	Clinical	Ashton	positive	ERR2624232	Vietnam	Asia	2013	33.719	0.98958
04CN-03-009	04CN-03-009	Cryptococcus neoformans var. grubii H99	VNIa-5	Clinical	Ashton	positive	ERR2624169	Vietnam	Asia	2013	51.426	0.991282
04CN-03-012	04CN-03-012	Cryptococcus neoformans var. grubii H99	VNIa-5	Clinical	Ashton	positive	ERR2624108	Vietnam	Asia	2013	34.7591	0.990836
04CN-03-014	04CN-03-014	Cryptococcus neoformans var. grubii H99	VNIa-5	Clinical	Ashton	positive	ERR2624121	Vietnam	Asia	2013	35.0501	0.989882
04CN-03-016	04CN-03-016	Cryptococcus neoformans var. grubii H99	VNIa-5	Clinical	Ashton	positive	ERR2624105	Vietnam	Asia	2013	49.4178	0.991539
04CN-03-020	04CN-03-020	Cryptococcus neoformans var. grubii H99	VNIa-5	Clinical	Ashton	positive	ERR2624327	Vietnam	Asia	2013	45.0706	0.991446
04CN-03-021	04CN-03-021	Cryptococcus neoformans var. grubii H99	VNIa-5	Clinical	Ashton	positive	ERR2624502	Vietnam	Asia	2013	34.6479	0.98996
04CN-03-022	04CN-03-022	Cryptococcus neoformans var. grubii H99	VNIa-5	Clinical	Ashton	positive	ERR2624124	Vietnam	Asia	2013	40.3618	0.990037
04CN-03-024	04CN-03-024	Cryptococcus neoformans var. grubii H99	VNIa-5	Clinical	Ashton	positive	ERR2624401	Vietnam	Asia	2013	47.2792	0.991789
04CN-03-039	04CN-03-039	Cryptococcus neoformans var. grubii H99	VNIa-5	Clinical	Ashton	positive	ERR2624354	Vietnam	Asia	2013	47.5221	0.99183
04CN-03-047	04CN-03-047	Cryptococcus neoformans var. grubii H99	VNIa-5	Clinical	Ashton	positive	ERR2624393	Vietnam	Asia	2013	59.4455	0.992371
04CN-03-051	04CN-03-051	Cryptococcus neoformans var. grubii H99	VNIa-5	Clinical	Ashton	positive	ERR2624138	Vietnam	Asia	2013	42.2163	0.989484
04CN-03-053	04CN-03-053	Cryptococcus neoformans var. grubii H99	VNIa-5	Clinical	Ashton	positive	ERR2624176	Vietnam	Asia	2013	31.9821	0.987316
04CN-03-058	04CN-03-058	Cryptococcus neoformans var. grubii H99	VNIa-5	Clinical	Ashton	positive	ERR2624388	Vietnam	Asia	2013	70.8809	0.992169
04CN-03-063	04CN-03-063	Cryptococcus neoformans var. grubii H99	VNIa-5	Clinical	Ashton	positive	ERR2624489	Vietnam	Asia	2014	45.3886	0.989801
04CN-03-069	04CN-03-069	Cryptococcus neoformans var. grubii H99	VNIa-5	Clinical	Ashton	positive	ERR2624125	Vietnam	Asia	2014	32.6286	0.98864
04CN-03-073	04CN-03-073	Cryptococcus neoformans var. grubii H99	VNIa-5	Clinical	Ashton	positive	ERR2624155	Vietnam	Asia	2014	40.7933	0.990776
04CN-03-076	04CN-03-076	Cryptococcus neoformans var. grubii H99	VNIa-5	Clinical	Ashton	positive	ERR2624199	Vietnam	Asia	2014	41.9445	0.990612
04CN-03-077	04CN-03-077	Cryptococcus neoformans var. grubii H99	VNIa-5	Clinical	Ashton	positive	ERR2624464	Vietnam	Asia	2014	41.6159	0.988232
04CN-03-081	04CN-03-081	Cryptococcus neoformans var. grubii H99	VNIa-5	Clinical	Ashton	positive	ERR2624110	Vietnam	Asia	2014	35.5691	0.987967
04CN-03-089	04CN-03-089	Cryptococcus neoformans var. grubii H99	VNIa-5	Clinical	Ashton	positive	ERR2624234	Vietnam	Asia	2014	39.1073	0.989095
04CN-03-090	04CN-03-090	Cryptococcus neoformans var. grubii H99	VNIa-5	Clinical	Ashton	positive	ERR2624389	Vietnam	Asia	2014	38.3948	0.990799
04CN-03-091	04CN-03-091	Cryptococcus neoformans var. grubii H99	VNIa-5	Clinical	Ashton	positive	ERR2624378	Vietnam	Asia	2014	38.9976	0.989543
04CN-03-094	04CN-03-094	Cryptococcus neoformans var. grubii H99	VNIa-5	Clinical	Ashton	positive	ERR2624303	Vietnam	Asia	2014	50.2728	0.990089
04CN-03-099	04CN-03-099	Cryptococcus neoformans var. grubii H99	VNIa-5	Clinical	Ashton	positive	ERR2624332	Vietnam	Asia	2014	44.2414	0.990184
04CN-03-102	04CN-03-102	Cryptococcus neoformans var. grubii H99	VNIa-5	Clinical	Ashton	positive	ERR2624128	Vietnam	Asia	2014	54.0978	0.990735
04CN-11-004	04CN-11-004	Cryptococcus neoformans var. grubii H99	VNIa-5	Clinical	Ashton	positive	ERR2624197	Vietnam	Asia	2013	38.1542	0.990259
04CN-11-009	04CN-11-009	Cryptococcus neoformans var. grubii H99	VNIa-5	Clinical	Ashton	positive	ERR2624363	Vietnam	Asia	2013	53.5182	0.991266
04CN-11-020	04CN-11-020	Cryptococcus neoformans var. grubii H99	VNIa-5	Clinical	Ashton	positive	ERR2624290	Vietnam	Asia	2014	30.5316	0.988635
04CN-11-021	04CN-11-021	Cryptococcus neoformans var. grubii H99	VNIa-5	Clinical	Ashton	positive	ERR2624338	Vietnam	Asia	2014	52.2744	0.991572
04CN-11-022	04CN-11-022	Cryptococcus neoformans var. grubii H99	VNIa-5	Clinical	Ashton	positive	ERR2624312	Vietnam	Asia	2014	31.2806	0.989917
04CN-20-006	04CN-20-006	Cryptococcus neoformans var. grubii H99	VNIa-5	Clinical	Ashton	positive	ERR2624322	Vietnam	Asia	2014	36.6162	0.989797
04CN-30-016	04CN-30-016	Cryptococcus neoformans var. grubii H99	VNIa-5	Clinical	Ashton	positive	ERR2624134	Laos	Asia	2014	42.6402	0.991815
04CN-30-019	04CN-30-019	Cryptococcus neoformans var. grubii H99	VNIa-5	Clinical	Ashton	positive	ERR2624398	Laos	Asia	2014	41.6442	0.991637
04CN-32-042	04CN-32-042	Cryptococcus neoformans var. grubii H99	VNIa-5	Clinical	Ashton	positive	ERR2624470	Thailand	Asia	2013	39.5456	0.988788
04CN-32-053	04CN-32-053	Cryptococcus neoformans var. grubii H99	VNIa-5	Clinical	Ashton	positive	ERR2624271	Thailand	Asia	2013	44.9383	0.990435
04CN-33-068	04CN-33-068	Cryptococcus neoformans var. grubii H99	VNIa-5	Clinical	Ashton	positive	ERR2624103	Thailand	Asia	2014	33.3454	0.990252
04CN-33-094	04CN-33-094	Cryptococcus neoformans var. grubii H99	VNIa-5	Clinical	Ashton	positive	ERR2624251	Thailand	Asia	2014	38.9238	0.990976
04CN-63-002	04CN-63-002	Cryptococcus neoformans var. grubii H99	VNIa-5	Clinical	Ashton	positive	ERR2624245	Malawi	Africa	2014	47.519	0.991402
04CN-63-008	04CN-63-008	Cryptococcus neoformans var. grubii H99	VNIa-5	Clinical	Ashton	positive	ERR2624493	Malawi	Africa	2014	42.7276	0.990533
04CN-63-033	04CN-63-033	Cryptococcus neoformans var. grubii H99	VNIa-5	Clinical	Ashton	positive	ERR2624233	Malawi	Africa	2014	33.8411	0.989778
04CN-64-002	04CN-64-002	Cryptococcus neoformans var. grubii H99	VNIa-5	Clinical	Ashton	positive	ERR2624222	Uganda	Africa	2013	38.1372	0.990687
04CN-64-014	04CN-64-014	Cryptococcus neoformans var. grubii H99	VNIa-5	Clinical	Ashton	positive	ERR2624159	Uganda	Africa	2013	44.7349	0.989867
04CN-64-037	04CN-64-037	Cryptococcus neoformans var. grubii H99	VNIa-5	Clinical	Ashton	positive	ERR2624231	Uganda	Africa	2013	41.1294	0.990849
04CN-64-090	04CN-64-090	Cryptococcus neoformans var. grubii H99	VNIa-5	Clinical	Ashton	positive	ERR2624122	Uganda	Africa	2014	62.7799	0.991574
04CN-64-136	04CN-64-136	Cryptococcus neoformans var. grubii H99	VNIa-5	Clinical	Ashton	positive	ERR2624497	Uganda	Africa	2014	47.6596	0.99169
04CN-65-013	04CN-65-013	Cryptococcus neoformans var. grubii H99	VNIa-5	Clinical	Ashton	positive	ERR2624277	Uganda	Africa	2013	37.0688	0.987654
04CN-65-018	04CN-65-018	Cryptococcus neoformans var. grubii H99	VNIa-5	Clinical	Ashton	positive	ERR2624272	Uganda	Africa	2013	54.0829	0.991876
04CN-65-056	04CN-65-056	Cryptococcus neoformans var. grubii H99	VNIa-5	Clinical	Ashton	positive	ERR2624219	Uganda	Africa		61.5094	0.991406
14936_1#6	BK102	Cryptococcus neoformans var. grubii H99	VNIa-5	Clinical	Ashton	positive	ERR842638	Vietnam	Asia	2005	36.9945	0.958829
14936_1#7	BK105	Cryptococcus neoformans var. grubii H99	VNIa-5	Clinical	Ashton	positive	ERR842639	Vietnam	Asia	2006	40.5892	0.958807
14936_1#9	BK107	Cryptococcus neoformans var. grubii H99	VNIa-5	Clinical	Ashton	positive	ERR842640	Vietnam	Asia	2006	32.0779	0.95797
20427_2#66	BK115	Cryptococcus neoformans var. grubii H99	VNIa-5	Clinical	Ashton	positive	ERR1671664	Vietnam	Asia	2006	42.9351	0.960111
20427_2#67	BK116	Cryptococcus neoformans var. grubii H99	VNIa-5	Clinical	Ashton	positive	ERR1671665	Vietnam	Asia	2006	38.8252	0.958974
20427_2#68	BK117	Cryptococcus neoformans var. grubii H99	VNIa-5	Clinical	Ashton	positive	ERR1671666	Vietnam	Asia	2006	41.4247	0.96002
15277_3#5	BK118	Cryptococcus neoformans var. grubii H99	VNIa-5	Clinical	Ashton	positive	ERR852923	Vietnam	Asia	2006	37.8024	0.959549
15277_3#6	BK119	Cryptococcus neoformans var. grubii H99	VNIa-5	Clinical	Ashton	positive	ERR852924	Vietnam	Asia	2006	31.53	0.959089
20949_2#10	BK128	Cryptococcus neoformans var. grubii H99	VNIa-5	Clinical	Ashton	positive	ERR1756543	Vietnam	Asia	2006	41.9703	0.989093
20949_2#13	BK139	Cryptococcus neoformans var. grubii H99	VNIa-5	Clinical	Ashton	positive	ERR1756546	Vietnam	Asia	2006	60.2664	0.991427
20949_2#14	BK140	Cryptococcus neoformans var. grubii H99	VNIa-5	Clinical	Ashton	positive	ERR1756547	Vietnam	Asia	2006	59.3319	0.990256
20427_3#2	BK141	Cryptococcus neoformans var. grubii H99	VNIa-5	Clinical	Ashton	positive	ERR1671672	Vietnam	Asia	2006	63.5101	0.960546
20949_2#15	BK142	Cryptococcus neoformans var. grubii H99	VNIa-5	Clinical	Ashton	positive	ERR1756548	Vietnam	Asia	2006	70.3257	0.991764
20949_2#17	BK146	Cryptococcus neoformans var. grubii H99	VNIa-5	Clinical	Ashton	positive	ERR1756550	Vietnam	Asia	2006	49.9766	0.990591
14893_1#90	BK147	Cryptococcus neoformans var. grubii H99	VNIa-5	Clinical	Ashton	positive	ERR842628	Vietnam	Asia	2006	31.1135	0.958551
14892_1#6	BK15	Cryptococcus neoformans var. grubii H99	VNIa-5	Clinical	Ashton	positive	ERR842481	Vietnam	Asia	2004	35.4606	0.958705
14936_1#49	BK159	Cryptococcus neoformans var. grubii H99	VNIa-5	Clinical	Ashton	positive	ERR842666	Vietnam	Asia	2006	32.6454	0.958373
20427_3#8	BK160	Cryptococcus neoformans var. grubii H99	VNIa-5	Clinical	Ashton	positive	ERR1671678	Vietnam	Asia	2006	52.9028	0.960355
14936_1#51	BK161	Cryptococcus neoformans var. grubii H99	VNIa-5	Clinical	Ashton	positive	ERR842668	Vietnam	Asia	2006	34.1624	0.958171
20427_3#13	BK169	Cryptococcus neoformans var. grubii H99	VNIa-5	Clinical	Ashton	positive	ERR1671683	Vietnam	Asia	2007	48.5393	0.960159
14936_1#60	BK171	Cryptococcus neoformans var. grubii H99	VNIa-5	Clinical	Ashton	positive	ERR842675	Vietnam	Asia	2007	31.2273	0.958552
14936_1#61	BK173	Cryptococcus neoformans var. grubii H99	VNIa-5	Clinical	Ashton	positive	ERR842676	Vietnam	Asia	2007	30.6072	0.958354
20427_3#15	BK175	Cryptococcus neoformans var. grubii H99	VNIa-5	Clinical	Ashton	positive	ERR1671685	Vietnam	Asia	2007	44.0741	0.959782
20427_3#17	BK181	Cryptococcus neoformans var. grubii H99	VNIa-5	Clinical	Ashton	positive	ERR1671687	Vietnam	Asia	2007	50.1312	0.960311
20427_3#19	BK184	Cryptococcus neoformans var. grubii H99	VNIa-5	Clinical	Ashton	positive	ERR1671689	Vietnam	Asia	2007	54.8202	0.960414
20949_2#23	BK185	Cryptococcus neoformans var. grubii H99	VNIa-5	Clinical	Ashton	positive	ERR1756556	Vietnam	Asia	2007	41.9548	0.990309
20949_2#24	BK186	Cryptococcus neoformans var. grubii H99	VNIa-5	Clinical	Ashton	positive	ERR1756557	Vietnam	Asia	2007	44.1263	0.990323
20949_2#25	BK187	Cryptococcus neoformans var. grubii H99	VNIa-5	Clinical	Ashton	positive	ERR1756558	Vietnam	Asia	2007	30.1153	0.988977
20427_3#21	BK190	Cryptococcus neoformans var. grubii H99	VNIa-5	Clinical	Ashton	positive	ERR1671691	Vietnam	Asia	2007	52.4564	0.960326
20427_3#23	BK196	Cryptococcus neoformans var. grubii H99	VNIa-5	Clinical	Ashton	positive	ERR1671693	Vietnam	Asia	2007	54.1204	0.960135
20427_3#24	BK197	Cryptococcus neoformans var. grubii H99	VNIa-5	Clinical	Ashton	positive	ERR1671694	Vietnam	Asia	2007	62.6566	0.960159
14892_1#45	BK20	Cryptococcus neoformans var. grubii H99	VNIa-5	Clinical	Ashton	positive	ERR842511	Vietnam	Asia	2004	29.6016	0.958156
20427_3#27	BK201	Cryptococcus neoformans var. grubii H99	VNIa-5	Clinical	Ashton	positive	ERR1671697	Vietnam	Asia	2007	47.7413	0.960089
20427_3#31	BK207	Cryptococcus neoformans var. grubii H99	VNIa-5	Clinical	Ashton	positive	ERR1671701	Vietnam	Asia	2008	54.0189	0.960425
20427_2#10	BK21	Cryptococcus neoformans var. grubii H99	VNIa-5	Clinical	Ashton	positive	ERR1671608	Vietnam	Asia	2004	34.9901	0.959563
14893_1#3	BK210	Cryptococcus neoformans var. grubii H99	VNIa-5	Clinical	Ashton	positive	ERR842559	Vietnam	Asia	2008	38.696	0.955812
14893_1#4	BK211	Cryptococcus neoformans var. grubii H99	VNIa-5	Clinical	Ashton	positive	ERR842560	Vietnam	Asia	2008	39.7238	0.958937
20427_3#33	BK214	Cryptococcus neoformans var. grubii H99	VNIa-5	Clinical	Ashton	positive	ERR1671703	Vietnam	Asia	2008	46.6566	0.960206
14893_1#10	BK217	Cryptococcus neoformans var. grubii H99	VNIa-5	Clinical	Ashton	positive	ERR842565	Vietnam	Asia	2008	35.4745	0.958641
20427_2#11	BK22	Cryptococcus neoformans var. grubii H99	VNIa-5	Clinical	Ashton	positive	ERR1671609	Vietnam	Asia	2004	42.4697	0.960156
14893_1#14	BK221	Cryptococcus neoformans var. grubii H99	VNIa-5	Clinical	Ashton	positive	ERR842569	Vietnam	Asia	2008	54.7686	0.959489
14893_1#15	BK222	Cryptococcus neoformans var. grubii H99	VNIa-5	Clinical	Ashton	positive	ERR842570	Vietnam	Asia	2008	48.8576	0.959511
20427_3#39	BK229	Cryptococcus neoformans var. grubii H99	VNIa-5	Clinical	Ashton	positive	ERR1671709	Vietnam	Asia	2008	47.2919	0.959997
20427_3#42	BK233	Cryptococcus neoformans var. grubii H99	VNIa-5	Clinical	Ashton	positive	ERR1671712	Vietnam	Asia	2008	58.3748	0.959861
20427_3#45	BK236	Cryptococcus neoformans var. grubii H99	VNIa-5	Clinical	Ashton	positive	ERR1671715	Vietnam	Asia	2009	52.908	0.960196
20427_3#50	BK241	Cryptococcus neoformans var. grubii H99	VNIa-5	Clinical	Ashton	positive	ERR1671720	Vietnam	Asia	2009	65.5102	0.96063
20427_3#51	BK242	Cryptococcus neoformans var. grubii H99	VNIa-5	Clinical	Ashton	positive	ERR1671721	Vietnam	Asia	2009	54.8268	0.960365
20427_3#57	BK249	Cryptococcus neoformans var. grubii H99	VNIa-5	Clinical	Ashton	positive	ERR1671727	Vietnam	Asia	2009	48.3287	0.95983
20427_2#14	BK25	Cryptococcus neoformans var. grubii H99	VNIa-5	Clinical	Ashton	positive	ERR1671612	Vietnam	Asia	2004	40.7412	0.959177
20949_2#32	BK251	Cryptococcus neoformans var. grubii H99	VNIa-5	Clinical	Ashton	positive	ERR1756565	Vietnam	Asia	2009	43.7596	0.990016
20949_2#35	BK255	Cryptococcus neoformans var. grubii H99	VNIa-5	Clinical	Ashton	positive	ERR1756568	Vietnam	Asia	2009	44.9336	0.990724
20949_2#37	BK257	Cryptococcus neoformans var. grubii H99	VNIa-5	Clinical	Ashton	positive	ERR1756570	Vietnam	Asia	2009	50.5047	0.990902
14892_1#93	BK26	Cryptococcus neoformans var. grubii H99	VNIa-5	Clinical	Ashton	positive	ERR842555	Vietnam	Asia	2004	31.031	0.958305
14893_1#49	BK262	Cryptococcus neoformans var. grubii H99	VNIa-5	Clinical	Ashton	positive	ERR842600	Vietnam	Asia	2009	32.0374	0.958617
20427_4#5	BK269	Cryptococcus neoformans var. grubii H99	VNIa-5	Clinical	Ashton	positive	ERR1671733	Vietnam	Asia	2010	52.6259	0.959551
20949_2#41	BK272	Cryptococcus neoformans var. grubii H99	VNIa-5	Clinical	Ashton	positive	ERR1756574	Vietnam	Asia	2010	37.3026	0.989537
20427_4#7	BK275	Cryptococcus neoformans var. grubii H99	VNIa-5	Clinical	Ashton	positive	ERR1671735	Vietnam	Asia	2010	60.0569	0.960664
14892_1#15	BK28	Cryptococcus neoformans var. grubii H99	VNIa-5	Clinical	Ashton	positive	ERR842489	Vietnam	Asia	2004	32.7321	0.958618
20427_4#15	BK288	Cryptococcus neoformans var. grubii H99	VNIa-5	Clinical	Ashton	positive	ERR1671743	Vietnam	Asia	2010	56.9807	0.960304
20949_2#46	BK290	Cryptococcus neoformans var. grubii H99	VNIa-5	Clinical	Ashton	positive	ERR1756579	Vietnam	Asia	2010	53.7312	0.990709
20427_4#17	BK293	Cryptococcus neoformans var. grubii H99	VNIa-5	Clinical	Ashton	positive	ERR1671745	Vietnam	Asia	2010	59.0221	0.960603
20949_2#48	BK294	Cryptococcus neoformans var. grubii H99	VNIa-5	Clinical	Ashton	positive	ERR1756581	Vietnam	Asia	2010	46.2453	0.990103
20427_4#18	BK296	Cryptococcus neoformans var. grubii H99	VNIa-5	Clinical	Ashton	positive	ERR1671746	Vietnam	Asia	2010	63.4005	0.960518
20427_4#19	BK297	Cryptococcus neoformans var. grubii H99	VNIa-5	Clinical	Ashton	positive	ERR1671747	Vietnam	Asia	2010	57.456	0.960121
20949_2#50	BK298	Cryptococcus neoformans var. grubii H99	VNIa-5	Clinical	Ashton	positive	ERR1756583	Vietnam	Asia	2010	51.6936	0.990605
20427_2#1	BK3	Cryptococcus neoformans var. grubii H99	VNIa-5	Clinical	Ashton	positive	ERR1671599	Vietnam	Asia	2004	50.1274	0.960425
20949_2#52	BK301	Cryptococcus neoformans var. grubii H99	VNIa-5	Clinical	Ashton	positive	ERR1756585	Vietnam	Asia		49.2988	0.989773
14892_1#38	BK31	Cryptococcus neoformans var. grubii H99	VNIa-5	Clinical	Ashton	positive	ERR842505	Vietnam	Asia	2004	30.2551	0.958299
20949_2#4	BK34	Cryptococcus neoformans var. grubii H99	VNIa-5	Clinical	Ashton	positive	ERR1756537	Vietnam	Asia	2004	60.4066	0.992006
20427_2#16	BK37	Cryptococcus neoformans var. grubii H99	VNIa-5	Clinical	Ashton	positive	ERR1671614	Vietnam	Asia	2005	39.7989	0.959612
20949_2#5	BK38	Cryptococcus neoformans var. grubii H99	VNIa-5	Clinical	Ashton	positive	ERR1756538	Vietnam	Asia	2005	54.8129	0.991613
14892_1#8	BK39	Cryptococcus neoformans var. grubii H99	VNIa-5	Clinical	Ashton	positive	ERR842483	Vietnam	Asia	2005	40.2291	0.959202
14892_1#29	BK4	Cryptococcus neoformans var. grubii H99	VNIa-5	Clinical	Ashton	positive	ERR842497	Vietnam	Asia	2004	34.0519	0.95864
20427_2#17	BK41	Cryptococcus neoformans var. grubii H99	VNIa-5	Clinical	Ashton	positive	ERR1671615	Vietnam	Asia	2005	46.4152	0.960238
20427_2#18	BK42	Cryptococcus neoformans var. grubii H99	VNIa-5	Clinical	Ashton	positive	ERR1671616	Vietnam	Asia	2005	35.0383	0.959324
14892_1#39	BK43	Cryptococcus neoformans var. grubii H99	VNIa-5	Clinical	Ashton	positive	ERR842506	Vietnam	Asia	2005	29.9137	0.958336
14892_1#47	BK44	Cryptococcus neoformans var. grubii H99	VNIa-5	Clinical	Ashton	positive	ERR842513	Vietnam	Asia	2005	32.9147	0.958704
20427_2#19	BK45	Cryptococcus neoformans var. grubii H99	VNIa-5	Clinical	Ashton	positive	ERR1671617	Vietnam	Asia	2005	38.4044	0.959714
20949_2#6	BK47	Cryptococcus neoformans var. grubii H99	VNIa-5	Clinical	Ashton	positive	ERR1756539	Vietnam	Asia	2005	53.6265	0.991171
20427_2#22	BK49	Cryptococcus neoformans var. grubii H99	VNIa-5	Clinical	Ashton	positive	ERR1671620	Vietnam	Asia	2005	40.956	0.959722
14892_1#95	BK50	Cryptococcus neoformans var. grubii H99	VNIa-5	Clinical	Ashton	positive	ERR842557	Vietnam	Asia	2005	32.8889	0.958527
20427_2#23	BK51	Cryptococcus neoformans var. grubii H99	VNIa-5	Clinical	Ashton	positive	ERR1671621	Vietnam	Asia	2005	45.3555	0.960232
14892_1#32	BK54	Cryptococcus neoformans var. grubii H99	VNIa-5	Clinical	Ashton	positive	ERR842500	Vietnam	Asia	2005	30.7668	0.958304
20427_2#28	BK60	Cryptococcus neoformans var. grubii H99	VNIa-5	Clinical	Ashton	positive	ERR1671626	Vietnam	Asia	2005	40.3482	0.959927
14936_1#1	BK62	Cryptococcus neoformans var. grubii H99	VNIa-5	Clinical	Ashton	positive	ERR842634	Vietnam	Asia	2005	33.629	0.9588
20427_2#30	BK63	Cryptococcus neoformans var. grubii H99	VNIa-5	Clinical	Ashton	positive	ERR1671628	Vietnam	Asia	2005	41.964	0.959892
14892_1#26	BK65	Cryptococcus neoformans var. grubii H99	VNIa-5	Clinical	Ashton	positive	ERR842496	Vietnam	Asia	2005	29.9885	0.958626
20427_2#39	BK76	Cryptococcus neoformans var. grubii H99	VNIa-5	Clinical	Ashton	positive	ERR1671637	Vietnam	Asia	2005	42.0741	0.959952
20949_2#7	BK77	Cryptococcus neoformans var. grubii H99	VNIa-5	Clinical	Ashton	positive	ERR1756540	Vietnam	Asia	2005	45.2201	0.990063
20949_2#8	BK78	Cryptococcus neoformans var. grubii H99	VNIa-5	Clinical	Ashton	positive	ERR1756541	Vietnam	Asia	2005	45.52	0.990941
20427_2#43	BK82	Cryptococcus neoformans var. grubii H99	VNIa-5	Clinical	Ashton	positive	ERR1671641	Vietnam	Asia	2005	42.1237	0.960168
20427_2#51	BK91	Cryptococcus neoformans var. grubii H99	VNIa-5	Clinical	Ashton	positive	ERR1671649	Vietnam	Asia	2005	42.9051	0.96023
20427_2#54	BK94	Cryptococcus neoformans var. grubii H99	VNIa-5	Clinical	Ashton	positive	ERR1671652	Vietnam	Asia	2005	37.3373	0.959601
20427_2#57	BK97	Cryptococcus neoformans var. grubii H99	VNIa-5	Clinical	Ashton	positive	ERR1671655	Vietnam	Asia	2005	40.5228	0.960174
20427_2#59	BK99	Cryptococcus neoformans var. grubii H99	VNIa-5	Clinical	Ashton	positive	ERR1671657	Vietnam	Asia	2005	40.58	0.959769
14893_3#52	BMD0367	Cryptococcus neoformans var. grubii H99	VNIa-5	Clinical	Ashton	negative	ERR775391	Vietnam	Asia		35.9089	0.958773
BMD101	BMD101	Cryptococcus neoformans var. grubii H99	VNIa-5	Clinical	Ashton	negative	ERR2624100	Vietnam	Asia	1997	50.8394	0.991212
14893_3#53	BMD1198	Cryptococcus neoformans var. grubii H99	VNIa-5	Clinical	Ashton	negative	ERR775392	Vietnam	Asia		35.4679	0.958228
BMD1228	BMD1228	Cryptococcus neoformans var. grubii H99	VNIa-5	Clinical	Ashton	negative	ERR2624491	Vietnam	Asia		33.3389	0.987798
BMD1232	BMD1232	Cryptococcus neoformans var. grubii H99	VNIa-5	Clinical	Ashton	negative	ERR2624416	Vietnam	Asia	2007	44.5906	0.991328
BMD1291	BMD1291	Cryptococcus neoformans var. grubii H99	VNIa-5	Clinical	Ashton	negative	ERR2624106	Vietnam	Asia	2007	36.9549	0.990521
20949_2#56	BMD1338	Cryptococcus neoformans var. grubii H99	VNIa-5	Clinical	Ashton	negative	ERR1764085	Vietnam	Asia	2007	39.8714	0.990507
BMD1353	BMD1353	Cryptococcus neoformans var. grubii H99	VNIa-5	Clinical	Ashton	negative	ERR2624126	Vietnam	Asia		51.2069	0.990997
BMD1452	BMD1452	Cryptococcus neoformans var. grubii H99	VNIa-5	Clinical	Ashton	negative	ERR2624297	Vietnam	Asia		55.5891	0.991777
BMD1465	BMD1465	Cryptococcus neoformans var. grubii H99	VNIa-5	Clinical	Ashton	negative	ERR2624494	Vietnam	Asia	2008	38.3477	0.990911
BMD1534	BMD1534	Cryptococcus neoformans var. grubii H99	VNIa-5	Clinical	Ashton	negative	ERR2624177	Vietnam	Asia		69.1971	0.992643
BMD1592	BMD1592	Cryptococcus neoformans var. grubii H99	VNIa-5	Clinical	Ashton	negative	ERR2624472	Vietnam	Asia	2008	39.2128	0.990615
20427_4#20	BMD1646	Cryptococcus neoformans var. grubii H99	VNIa-5	Clinical	Ashton	negative	ERR1671748	Vietnam	Asia	2008	61.6013	0.960498
BMD1673	BMD1673	Cryptococcus neoformans var. grubii H99	VNIa-5	Clinical	Ashton	negative	ERR2624391	Vietnam	Asia	2008	41.4848	0.989414
BMD1713	BMD1713	Cryptococcus neoformans var. grubii H99	VNIa-5	Clinical	Ashton	negative	ERR2624256	Vietnam	Asia	2008	35.1661	0.98958
BMD1716	BMD1716	Cryptococcus neoformans var. grubii H99	VNIa-5	Clinical	Ashton	negative	ERR2624394	Vietnam	Asia	2008	38.0243	0.989794
BMD1828	BMD1828	Cryptococcus neoformans var. grubii H99	VNIa-5	Clinical	Ashton	negative	ERR2624152	Vietnam	Asia	2009	29.8255	0.989576
BMD1903	BMD1903	Cryptococcus neoformans var. grubii H99	VNIa-5	Clinical	Ashton	negative	ERR2624340	Vietnam	Asia	2009	38.6302	0.990106
BMD2031	BMD2031	Cryptococcus neoformans var. grubii H99	VNIa-5	Clinical	Ashton	negative	ERR2624133	Vietnam	Asia	2009	55.3511	0.990605
BMD2106	BMD2106	Cryptococcus neoformans var. grubii H99	VNIa-5	Clinical	Ashton	negative	ERR2624102	Vietnam	Asia		39.3306	0.99075
BMD2298	BMD2298	Cryptococcus neoformans var. grubii H99	VNIa-5	Clinical	Ashton	negative	ERR2624090	Vietnam	Asia	2010	66.8981	0.992496
BMD2407	BMD2407	Cryptococcus neoformans var. grubii H99	VNIa-5	Clinical	Ashton	negative	ERR2624356	Vietnam	Asia	2010	44.9113	0.990337
BMD2495	BMD2495	Cryptococcus neoformans var. grubii H99	VNIa-5	Clinical	Ashton	negative	ERR2624343	Vietnam	Asia	2011	66.8187	0.991659
BMD2617	BMD2617	Cryptococcus neoformans var. grubii H99	VNIa-5	Clinical	Ashton	negative	ERR2624480	Vietnam	Asia	2011	49.7789	0.991566
BMD2655	BMD2655	Cryptococcus neoformans var. grubii H99	VNIa-5	Clinical	Ashton	positive	ERR2624227	Vietnam	Asia	2011	56.4612	0.989529
BMD2765	BMD2765	Cryptococcus neoformans var. grubii H99	VNIa-5	Clinical	Ashton	negative	ERR2624404	Vietnam	Asia	2011	59.819	0.990956
BMD2809	BMD2809	Cryptococcus neoformans var. grubii H99	VNIa-5	Clinical	Ashton	negative	ERR2624351	Vietnam	Asia	2012	64.4971	0.992726
BMD3002	BMD3002	Cryptococcus neoformans var. grubii H99	VNIa-5	Clinical	Ashton	positive	ERR2624278	Vietnam	Asia	2012	48.5337	0.986517
BMD3079	BMD3079	Cryptococcus neoformans var. grubii H99	VNIa-5	Clinical	Ashton	negative	ERR2624194	Vietnam	Asia	2013	52.4265	0.991703
BMD3117	BMD3117	Cryptococcus neoformans var. grubii H99	VNIa-5	Clinical	Ashton	negative	ERR2624428	Vietnam	Asia	2013	31.7001	0.989659
BMD3118	BMD3118	Cryptococcus neoformans var. grubii H99	VNIa-5	Clinical	Ashton	negative	ERR2624483	Vietnam	Asia	2013	39.9219	0.989617
BMD3135	BMD3135	Cryptococcus neoformans var. grubii H99	VNIa-5	Clinical	Ashton	negative	ERR2624112	Vietnam	Asia	2013	49.9062	0.991825
BMD3144	BMD3144	Cryptococcus neoformans var. grubii H99	VNIa-5	Clinical	Ashton	negative	ERR2624423	Vietnam	Asia	2013	54.8718	0.991966
BMD3244	BMD3244	Cryptococcus neoformans var. grubii H99	VNIa-5	Clinical	Ashton	negative	ERR2624377	Vietnam	Asia	2014	43.7081	0.99104
BMD368	BMD368	Cryptococcus neoformans var. grubii H99	VNIa-5	Clinical	Ashton	negative	ERR2624495	Vietnam	Asia	2000	43.9756	0.99033
BMD494	BMD494	Cryptococcus neoformans var. grubii H99	VNIa-5	Clinical	Ashton	negative	ERR2624345	Vietnam	Asia		37.5848	0.989763
BMD534	BMD534	Cryptococcus neoformans var. grubii H99	VNIa-5	Clinical	Ashton	negative	ERR2624417	Vietnam	Asia	2001	40.585	0.99077
20949_2#58	BMD673	Cryptococcus neoformans var. grubii H99	VNIa-5	Clinical	Ashton	negative	ERR1756590	Vietnam	Asia	2002	39.8028	0.990354
14893_3#56	BMD700	Cryptococcus neoformans var. grubii H99	VNIa-5	Clinical	Ashton	negative	ERR775395	Vietnam	Asia	2002	34.9933	0.958269
BMD732	BMD732	Cryptococcus neoformans var. grubii H99	VNIa-5	Clinical	Ashton	negative	ERR2624114	Vietnam	Asia	2003	65.7442	0.992201
BMD761	BMD761	Cryptococcus neoformans var. grubii H99	VNIa-5	Clinical	Ashton	negative	ERR2624203	Vietnam	Asia	2003	54.3141	0.99125
BMD852	BMD852	Cryptococcus neoformans var. grubii H99	VNIa-5	Clinical	Ashton	negative	ERR2624161	Vietnam	Asia	2004	60.8564	0.992065
20949_2#53	BMD854	Cryptococcus neoformans var. grubii H99	VNIa-5	Clinical	Ashton	negative	ERR1756586	Vietnam	Asia	2005	51.7622	0.991059
BMD865	BMD865	Cryptococcus neoformans var. grubii H99	VNIa-5	Clinical	Ashton	negative	ERR2624454	Vietnam	Asia	2005	60.8686	0.99174
BMD867	BMD867	Cryptococcus neoformans var. grubii H99	VNIa-5	Clinical	Ashton	negative	ERR2624339	Vietnam	Asia	2005	70.4193	0.992323
BMD894	BMD894	Cryptococcus neoformans var. grubii H99	VNIa-5	Clinical	Ashton	negative	ERR2624170	Vietnam	Asia		41.0289	0.990193
BMD899	BMD899	Cryptococcus neoformans var. grubii H99	VNIa-5	Clinical	Ashton	negative	ERR2624279	Vietnam	Asia	2006	38.4397	0.98888
20949_2#54	BMD903	Cryptococcus neoformans var. grubii H99	VNIa-5	Clinical	Ashton	negative	ERR1756587	Vietnam	Asia	2006	44.594	0.990767
BMD910	BMD910	Cryptococcus neoformans var. grubii H99	VNIa-5	Clinical	Ashton	negative	ERR2624481	Vietnam	Asia		48.6367	0.98981
CNS_121	CNS_121	Cryptococcus neoformans var. grubii H99	VNIa-5	Clinical	Ashton	positive	ERR2624433	Laos	Asia	2003	67.4836	0.992251
CNS_1396-2	CNS_1396-2	Cryptococcus neoformans var. grubii H99	VNIa-5	Clinical	Ashton	positive	ERR2624229	Laos	Asia		42.5188	0.991411
CNS_1569	CNS_1569	Cryptococcus neoformans var. grubii H99	VNIa-5	Clinical	Ashton	negative	ERR2624167	Laos	Asia	2015	50.7068	0.99143
CNS_517	CNS_517	Cryptococcus neoformans var. grubii H99	VNIa-5	Clinical	Ashton	positive	ERR2624304	Laos	Asia	2007	56.2906	0.990858
CNS_936	CNS_936	Cryptococcus neoformans var. grubii H99	VNIa-5	Clinical	Ashton	positive	ERR2624204	Laos	Asia	2010	55.7828	0.990686
15277_3#47	LD2	Cryptococcus neoformans var. grubii H99	VNIa-5	Environmental	Ashton		ERR852965	Vietnam	Asia		60.7754	0.959722
14893_3#64	NT7533	Cryptococcus neoformans var. grubii H99	VNIa-5	Environmental	Ashton		ERR775398	Vietnam	Asia		36.4592	0.958515
04CN-03-036	04CN-03-036	Cryptococcus neoformans var. grubii H99	VNIa-93	Clinical	Ashton	positive	ERR2624474	Vietnam	Asia	2013	34.0358	0.988525
04CN-03-038	04CN-03-038	Cryptococcus neoformans var. grubii H99	VNIa-93	Clinical	Ashton	positive	ERR2624120	Vietnam	Asia	2013	54.2596	0.988906
04CN-03-049	04CN-03-049	Cryptococcus neoformans var. grubii H99	VNIa-93	Clinical	Ashton	positive	ERR2624258	Vietnam	Asia	2013	52.5061	0.988519
04CN-03-050	04CN-03-050	Cryptococcus neoformans var. grubii H99	VNIa-93	Clinical	Ashton	positive	ERR2624188	Vietnam	Asia	2013	36.2116	0.98685
04CN-03-062	04CN-03-062	Cryptococcus neoformans var. grubii H99	VNIa-93	Clinical	Ashton	positive	ERR2624411	Vietnam	Asia	2014	31.2251	0.987013
04CN-03-072	04CN-03-072	Cryptococcus neoformans var. grubii H99	VNIa-93	Clinical	Ashton	positive	ERR2624091	Vietnam	Asia	2014	57.743	0.988034
04CN-03-101	04CN-03-101	Cryptococcus neoformans var. grubii H99	VNIa-93	Clinical	Ashton	positive	ERR2624117	Vietnam	Asia	2014	47.2728	0.988791
04CN-11-013	04CN-11-013	Cryptococcus neoformans var. grubii H99	VNIa-93	Clinical	Ashton	positive	ERR2624149	Vietnam	Asia	2014	44.2607	0.987225
04CN-63-001	04CN-63-001	Cryptococcus neoformans var. grubii H99	VNIa-93	Clinical	Ashton	positive	ERR2624118	Malawi	Africa	2013	47.035	0.988806
04CN-63-009	04CN-63-009	Cryptococcus neoformans var. grubii H99	VNIa-93	Clinical	Ashton	positive	ERR2624265	Malawi	Africa	2014	38.7228	0.987685
04CN-63-022	04CN-63-022	Cryptococcus neoformans var. grubii H99	VNIa-93	Clinical	Ashton	positive	ERR2624284	Malawi	Africa	2014	40.6285	0.988617
04CN-63-023	04CN-63-023	Cryptococcus neoformans var. grubii H99	VNIa-93	Clinical	Ashton	positive	ERR2624308	Malawi	Africa	2014	40.894	0.987647
04CN-63-024	04CN-63-024	Cryptococcus neoformans var. grubii H99	VNIa-93	Clinical	Ashton	positive	ERR2624421	Malawi	Africa	2014	46.8161	0.988897
04CN-64-001	04CN-64-001	Cryptococcus neoformans var. grubii H99	VNIa-93	Clinical	Ashton	positive	ERR2624499	Uganda	Africa	2013	38.4771	0.987648
04CN-64-007	04CN-64-007	Cryptococcus neoformans var. grubii H99	VNIa-93	Clinical	Ashton	positive	ERR2624463	Uganda	Africa	2013	46.3625	0.989959
04CN-64-008	04CN-64-008	Cryptococcus neoformans var. grubii H99	VNIa-93	Clinical	Ashton	positive	ERR2624115	Uganda	Africa	2013	33.1656	0.987987
04CN-64-011	04CN-64-011	Cryptococcus neoformans var. grubii H99	VNIa-93	Clinical	Ashton	positive	ERR2624369	Uganda	Africa	2013	41.6513	0.9897
04CN-64-024	04CN-64-024	Cryptococcus neoformans var. grubii H99	VNIa-93	Clinical	Ashton	positive	ERR2624384	Uganda	Africa	2013	40.6803	0.987967
04CN-64-027	04CN-64-027	Cryptococcus neoformans var. grubii H99	VNIa-93	Clinical	Ashton	positive	ERR2624192	Uganda	Africa	2013	53.593	0.988935
04CN-64-028	04CN-64-028	Cryptococcus neoformans var. grubii H99	VNIa-93	Clinical	Ashton	positive	ERR2624288	Uganda	Africa	2013	70.2619	0.990378
04CN-64-030	04CN-64-030	Cryptococcus neoformans var. grubii H99	VNIa-93	Clinical	Ashton	positive	ERR2624447	Uganda	Africa	2013	54.6046	0.989321
04CN-64-032	04CN-64-032	Cryptococcus neoformans var. grubii H99	VNIa-93	Clinical	Ashton	positive	ERR2624442	Uganda	Africa	2013	60.2038	0.990189
04CN-64-033	04CN-64-033	Cryptococcus neoformans var. grubii H99	VNIa-93	Clinical	Ashton	positive	ERR2624280	Uganda	Africa	2013	48.4619	0.989314
04CN-64-039	04CN-64-039	Cryptococcus neoformans var. grubii H99	VNIa-93	Clinical	Ashton	positive	ERR2624131	Uganda	Africa	2013	54.4731	0.988985
04CN-64-041	04CN-64-041	Cryptococcus neoformans var. grubii H99	VNIa-93	Clinical	Ashton	positive	ERR2624371	Uganda	Africa	2013	54.7777	0.99011
04CN-64-042	04CN-64-042	Cryptococcus neoformans var. grubii H99	VNIa-93	Clinical	Ashton	positive	ERR2624173	Uganda	Africa	2013	44.8026	0.989111
04CN-64-046	04CN-64-046	Cryptococcus neoformans var. grubii H99	VNIa-93	Clinical	Ashton	positive	ERR2624490	Uganda	Africa	2013	47.417	0.989315
04CN-64-047	04CN-64-047	Cryptococcus neoformans var. grubii H99	VNIa-93	Clinical	Ashton	positive	ERR2624324	Uganda	Africa	2013	51.1578	0.989973
04CN-64-048	04CN-64-048	Cryptococcus neoformans var. grubii H99	VNIa-93	Clinical	Ashton	positive	ERR2624286	Uganda	Africa	2013	43.124	0.989826
04CN-64-059	04CN-64-059	Cryptococcus neoformans var. grubii H99	VNIa-93	Clinical	Ashton	positive	ERR2624148	Uganda	Africa	2013	68.8068	0.990681
04CN-64-061	04CN-64-061	Cryptococcus neoformans var. grubii H99	VNIa-93	Clinical	Ashton	positive	ERR2624501	Uganda	Africa	2013	31.0271	0.987314
04CN-64-064	04CN-64-064	Cryptococcus neoformans var. grubii H99	VNIa-93	Clinical	Ashton	positive	ERR2624226	Uganda	Africa	2013	31.4768	0.987416
04CN-64-067	04CN-64-067	Cryptococcus neoformans var. grubii H99	VNIa-93	Clinical	Ashton	positive	ERR2624399	Uganda	Africa	2013	55.3179	0.989434
04CN-64-068	04CN-64-068	Cryptococcus neoformans var. grubii H99	VNIa-93	Clinical	Ashton	positive	ERR2624307	Uganda	Africa	2013	41.756	0.987608
04CN-64-069	04CN-64-069	Cryptococcus neoformans var. grubii H99	VNIa-93	Clinical	Ashton	positive	ERR2624209	Uganda	Africa	2013	30.596	0.987271
04CN-64-074	04CN-64-074	Cryptococcus neoformans var. grubii H99	VNIa-93	Clinical	Ashton	positive	ERR2624414	Uganda	Africa	2013	47.5855	0.988051
04CN-64-075	04CN-64-075	Cryptococcus neoformans var. grubii H99	VNIa-93	Clinical	Ashton	positive	ERR2624174	Uganda	Africa	2013	73.481	0.990878
04CN-64-076	04CN-64-076	Cryptococcus neoformans var. grubii H99	VNIa-93	Clinical	Ashton	positive	ERR2624262	Uganda	Africa	2013	55.7093	0.98984
04CN-64-077	04CN-64-077	Cryptococcus neoformans var. grubii H99	VNIa-93	Clinical	Ashton	positive	ERR2624400	Uganda	Africa	2013	61.5133	0.9904
04CN-64-078	04CN-64-078	Cryptococcus neoformans var. grubii H99	VNIa-93	Clinical	Ashton	positive	ERR2624360	Uganda	Africa	2013	75.5107	0.990385
04CN-64-080	04CN-64-080	Cryptococcus neoformans var. grubii H99	VNIa-93	Clinical	Ashton	positive	ERR2624292	Uganda	Africa	2014	52.0828	0.990127
04CN-64-088	04CN-64-088	Cryptococcus neoformans var. grubii H99	VNIa-93	Clinical	Ashton	positive	ERR2624166	Uganda	Africa	2014	58.9715	0.989954
04CN-64-089	04CN-64-089	Cryptococcus neoformans var. grubii H99	VNIa-93	Clinical	Ashton	positive	ERR2624208	Uganda	Africa	2014	58.7993	0.990321
04CN-64-099	04CN-64-099	Cryptococcus neoformans var. grubii H99	VNIa-93	Clinical	Ashton	positive	ERR2624352	Uganda	Africa	2014	44.3074	0.987919
04CN-64-100	04CN-64-100	Cryptococcus neoformans var. grubii H99	VNIa-93	Clinical	Ashton	positive	ERR2624142	Uganda	Africa	2014	52.1412	0.989528
04CN-64-101	04CN-64-101	Cryptococcus neoformans var. grubii H99	VNIa-93	Clinical	Ashton	positive	ERR2624425	Uganda	Africa	2014	67.6692	0.990352
04CN-64-105	04CN-64-105	Cryptococcus neoformans var. grubii H99	VNIa-93	Clinical	Ashton	positive	ERR2624240	Uganda	Africa	2014	60.4805	0.989817
04CN-64-117	04CN-64-117	Cryptococcus neoformans var. grubii H99	VNIa-93	Clinical	Ashton	positive	ERR2624385	Uganda	Africa	2014	49.7914	0.989935
04CN-64-128	04CN-64-128	Cryptococcus neoformans var. grubii H99	VNIa-93	Clinical	Ashton	positive	ERR2624225	Uganda	Africa	2014	120.373	0.992238
04CN-64-129	04CN-64-129	Cryptococcus neoformans var. grubii H99	VNIa-93	Clinical	Ashton	positive	ERR2624193	Uganda	Africa	2014	58.537	0.990519
04CN-64-134	04CN-64-134	Cryptococcus neoformans var. grubii H99	VNIa-93	Clinical	Ashton	positive	ERR2624438	Uganda	Africa	2014	65.9598	0.990327
04CN-64-138	04CN-64-138	Cryptococcus neoformans var. grubii H99	VNIa-93	Clinical	Ashton	positive	ERR2624446	Uganda	Africa	2014	56.877	0.990203
04CN-64-150	04CN-64-150	Cryptococcus neoformans var. grubii H99	VNIa-93	Clinical	Ashton	positive	ERR2624465	Uganda	Africa	2014	48.5317	0.989191
04CN-65-001	04CN-65-001	Cryptococcus neoformans var. grubii H99	VNIa-93	Clinical	Ashton	positive	ERR2624214	Uganda	Africa	2013	55.9343	0.9897
04CN-65-002	04CN-65-002	Cryptococcus neoformans var. grubii H99	VNIa-93	Clinical	Ashton	positive	ERR2624469	Uganda	Africa	2013	45.3992	0.989312
04CN-65-003	04CN-65-003	Cryptococcus neoformans var. grubii H99	VNIa-93	Clinical	Ashton	positive	ERR2624403	Uganda	Africa	2013	67.5016	0.989748
04CN-65-004	04CN-65-004	Cryptococcus neoformans var. grubii H99	VNIa-93	Clinical	Ashton	positive	ERR2624353	Uganda	Africa	2013	59.186	0.990761
04CN-65-005	04CN-65-005	Cryptococcus neoformans var. grubii H99	VNIa-93	Clinical	Ashton	positive	ERR2624217	Uganda	Africa	2013	59.2486	0.98939
04CN-65-007	04CN-65-007	Cryptococcus neoformans var. grubii H99	VNIa-93	Clinical	Ashton	positive	ERR2624476	Uganda	Africa	2013	57.1052	0.989941
04CN-65-008	04CN-65-008	Cryptococcus neoformans var. grubii H99	VNIa-93	Clinical	Ashton	positive	ERR2624294	Uganda	Africa	2013	63.4793	0.990376
04CN-65-016	04CN-65-016	Cryptococcus neoformans var. grubii H99	VNIa-93	Clinical	Ashton	positive	ERR2624109	Uganda	Africa	2013	53.0826	0.989041
04CN-65-017	04CN-65-017	Cryptococcus neoformans var. grubii H99	VNIa-93	Clinical	Ashton	positive	ERR2624253	Uganda	Africa	2013	37.0932	0.988232
04CN-65-024	04CN-65-024	Cryptococcus neoformans var. grubii H99	VNIa-93	Clinical	Ashton	positive	ERR2624484	Uganda	Africa	2013	52.0391	0.989448
04CN-65-030	04CN-65-030	Cryptococcus neoformans var. grubii H99	VNIa-93	Clinical	Ashton	positive	ERR2624184	Uganda	Africa	2013	49.9694	0.989906
04CN-65-035	04CN-65-035	Cryptococcus neoformans var. grubii H99	VNIa-93	Clinical	Ashton	positive	ERR2624361	Uganda	Africa	2013	65.0076	0.990549
04CN-65-038	04CN-65-038	Cryptococcus neoformans var. grubii H99	VNIa-93	Clinical	Ashton	positive	ERR2624358	Uganda	Africa	2013	88.3996	0.991354
04CN-65-040	04CN-65-040	Cryptococcus neoformans var. grubii H99	VNIa-93	Clinical	Ashton	positive	ERR2624492	Uganda	Africa	2013	37.2035	0.988138
04CN-65-043	04CN-65-043	Cryptococcus neoformans var. grubii H99	VNIa-93	Clinical	Ashton	positive	ERR2624092	Uganda	Africa	2013	153.767	0.992419
04CN-65-044	04CN-65-044	Cryptococcus neoformans var. grubii H99	VNIa-93	Clinical	Ashton	positive	ERR2624468	Uganda	Africa	2013	42.5102	0.987781
04CN-65-049	04CN-65-049	Cryptococcus neoformans var. grubii H99	VNIa-93	Clinical	Ashton	positive	ERR2624210	Uganda	Africa	2013	62.0517	0.990506
04CN-65-054	04CN-65-054	Cryptococcus neoformans var. grubii H99	VNIa-93	Clinical	Ashton	positive	ERR2624172	Uganda	Africa	2013	104.739	0.991218
04CN-65-059	04CN-65-059	Cryptococcus neoformans var. grubii H99	VNIa-93	Clinical	Ashton	positive	ERR2624141	Uganda	Africa	2013	56.7796	0.990079
04CN-65-064	04CN-65-064	Cryptococcus neoformans var. grubii H99	VNIa-93	Clinical	Ashton	positive	ERR2624458	Uganda	Africa	2013	46.9039	0.989099
04CN-65-070	04CN-65-070	Cryptococcus neoformans var. grubii H99	VNIa-93	Clinical	Ashton	positive	ERR2624212	Uganda	Africa	2013	53.1202	0.988338
04CN-65-071	04CN-65-071	Cryptococcus neoformans var. grubii H99	VNIa-93	Clinical	Ashton	positive	ERR2624189	Uganda	Africa	2013	48.2519	0.989094
04CN-65-080	04CN-65-080	Cryptococcus neoformans var. grubii H99	VNIa-93	Clinical	Ashton	negative	ERR2624147	Uganda	Africa		42.678	0.987464
04CN-65-085	04CN-65-085	Cryptococcus neoformans var. grubii H99	VNIa-93	Clinical	Ashton	positive	ERR2624323	Uganda	Africa	2014	39.628	0.989269
04CN-65-086	04CN-65-086	Cryptococcus neoformans var. grubii H99	VNIa-93	Clinical	Ashton	positive	ERR2624205	Uganda	Africa	2014	58.1025	0.986436
04CN-65-089	04CN-65-089	Cryptococcus neoformans var. grubii H99	VNIa-93	Clinical	Ashton	positive	ERR2624329	Uganda	Africa	2014	66.2329	0.990328
04CN-65-091	04CN-65-091	Cryptococcus neoformans var. grubii H99	VNIa-93	Clinical	Ashton	positive	ERR2624387	Uganda	Africa	2014	41.8018	0.989011
04CN-65-095	04CN-65-095	Cryptococcus neoformans var. grubii H99	VNIa-93	Clinical	Ashton	positive	ERR2624095	Uganda	Africa	2014	52.7777	0.989511
04CN-65-098	04CN-65-098	Cryptococcus neoformans var. grubii H99	VNIa-93	Clinical	Ashton	positive	ERR2624418	Uganda	Africa	2014	54.3997	0.98987
04CN-65-100	04CN-65-100	Cryptococcus neoformans var. grubii H99	VNIa-93	Clinical	Ashton	positive	ERR2624382	Uganda	Africa	2014	53.5606	0.987997
04CN-65-102	04CN-65-102	Cryptococcus neoformans var. grubii H99	VNIa-93	Clinical	Ashton	positive	ERR2624315	Uganda	Africa	2014	42.8733	0.986918
04CN-65-103	04CN-65-103	Cryptococcus neoformans var. grubii H99	VNIa-93	Clinical	Ashton	positive	ERR2624334	Uganda	Africa	2014	41.6715	0.989289
04CN-65-108	04CN-65-108	Cryptococcus neoformans var. grubii H99	VNIa-93	Clinical	Ashton	positive	ERR2624349	Uganda	Africa	2014	44.7146	0.989272
04CN-65-127	04CN-65-127	Cryptococcus neoformans var. grubii H99	VNIa-93	Clinical	Ashton	positive	ERR2624281	Uganda	Africa	2014	37.958	0.989319
04CN-65-131	04CN-65-131	Cryptococcus neoformans var. grubii H99	VNIa-93	Clinical	Ashton	positive	ERR2624264	Uganda	Africa		31.3891	0.987099
04CN-65-134	04CN-65-134	Cryptococcus neoformans var. grubii H99	VNIa-93	Clinical	Ashton	positive	ERR2624267	Uganda	Africa	2014	42.6719	0.989262
04CN-65-135	04CN-65-135	Cryptococcus neoformans var. grubii H99	VNIa-93	Clinical	Ashton	positive	ERR2624380	Uganda	Africa	2014	38.9472	0.98844
04CN-65-137	04CN-65-137	Cryptococcus neoformans var. grubii H99	VNIa-93	Clinical	Ashton	positive	ERR2624357	Uganda	Africa	2014	42.7431	0.988787
04CN-65-141	04CN-65-141	Cryptococcus neoformans var. grubii H99	VNIa-93	Clinical	Ashton	positive	ERR2624456	Uganda	Africa	2014	59.0867	0.989572
04CN-65-142	04CN-65-142	Cryptococcus neoformans var. grubii H99	VNIa-93	Clinical	Ashton	positive	ERR2624215	Uganda	Africa	2014	38.6662	0.989323
04CN-65-163	04CN-65-163	Cryptococcus neoformans var. grubii H99	VNIa-93	Clinical	Ashton	positive	ERR2624344	Uganda	Africa	2014	42.4085	0.98958
04CN-65-164	04CN-65-164	Cryptococcus neoformans var. grubii H99	VNIa-93	Clinical	Ashton	positive	ERR2624482	Uganda	Africa	2014	53.8811	0.989456
04CN-65-165	04CN-65-165	Cryptococcus neoformans var. grubii H99	VNIa-93	Clinical	Ashton	positive	ERR2624383	Uganda	Africa		37.5631	0.98865
04CN-65-166	04CN-65-166	Cryptococcus neoformans var. grubii H99	VNIa-93	Clinical	Ashton	positive	ERR2624252	Uganda	Africa	2014	42.3107	0.989369
04CN-65-167	04CN-65-167	Cryptococcus neoformans var. grubii H99	VNIa-93	Clinical	Ashton	positive	ERR2624230	Uganda	Africa	2014	39.6068	0.988549
20427_2#62	BK108	Cryptococcus neoformans var. grubii H99	VNIa-93	Clinical	Ashton	positive	ERR1671660	Vietnam	Asia	2006	36.3398	0.95914
20427_2#64	BK112	Cryptococcus neoformans var. grubii H99	VNIa-93	Clinical	Ashton	positive	ERR1671662	Vietnam	Asia	2006	37.64	0.95927
20427_2#6	BK12	Cryptococcus neoformans var. grubii H99	VNIa-93	Clinical	Ashton	positive	ERR1671604	Vietnam	Asia	2004	48.305	0.959749
20427_2#69	BK129	Cryptococcus neoformans var. grubii H99	VNIa-93	Clinical	Ashton	positive	ERR1671667	Vietnam	Asia	2006	35.7296	0.958937
20427_2#70	BK132	Cryptococcus neoformans var. grubii H99	VNIa-93	Clinical	Ashton	positive	ERR1671668	Vietnam	Asia	2006	35.5944	0.958471
20949_2#12	BK138	Cryptococcus neoformans var. grubii H99	VNIa-93	Clinical	Ashton	positive	ERR1756545	Vietnam	Asia	2006	57.5613	0.988737
14936_1#38	BK144	Cryptococcus neoformans var. grubii H99	VNIa-93	Clinical	Ashton	positive	ERR842658	Vietnam	Asia	2006	31.1239	0.958016
14936_1#43	BK150	Cryptococcus neoformans var. grubii H99	VNIa-93	Clinical	Ashton	positive	ERR842661	Vietnam	Asia	2006	31.0226	0.958161
14936_1#45	BK153	Cryptococcus neoformans var. grubii H99	VNIa-93	Clinical	Ashton	positive	ERR842663	Vietnam	Asia	2006	34.3788	0.95479
20427_3#6	BK157	Cryptococcus neoformans var. grubii H99	VNIa-93	Clinical	Ashton	positive	ERR1671676	Vietnam	Asia	2006	53.4696	0.959725
20427_3#9	BK162	Cryptococcus neoformans var. grubii H99	VNIa-93	Clinical	Ashton	positive	ERR1671679	Vietnam	Asia	2006	52.5675	0.959868
20427_3#12	BK166	Cryptococcus neoformans var. grubii H99	VNIa-93	Clinical	Ashton	positive	ERR1671682	Vietnam	Asia	2006	51.5707	0.959472
14936_1#62	BK174	Cryptococcus neoformans var. grubii H99	VNIa-93	Clinical	Ashton	positive	ERR842677	Vietnam	Asia	2007	31.3619	0.958078
20949_2#21	BK179	Cryptococcus neoformans var. grubii H99	VNIa-93	Clinical	Ashton	positive	ERR1756554	Vietnam	Asia	2007	33.8421	0.987414
20949_2#28	BK206	Cryptococcus neoformans var. grubii H99	VNIa-93	Clinical	Ashton	positive	ERR1756561	Vietnam	Asia	2007	32.5519	0.987341
20949_2#29	BK213	Cryptococcus neoformans var. grubii H99	VNIa-93	Clinical	Ashton	positive	ERR1756562	Vietnam	Asia	2008	47.7239	0.988585
15277_3#42	BK226	Cryptococcus neoformans var. grubii H99	VNIa-93	Clinical	Ashton	positive	ERR852960	Vietnam	Asia	2008	34.8634	0.958091
14893_1#16	BK227	Cryptococcus neoformans var. grubii H99	VNIa-93	Clinical	Ashton	positive	ERR842571	Vietnam	Asia	2008	30.4942	0.95773
20427_3#38	BK228	Cryptococcus neoformans var. grubii H99	VNIa-93	Clinical	Ashton	positive	ERR1671708	Vietnam	Asia	2008	49.2849	0.959639
20427_3#46	BK237	Cryptococcus neoformans var. grubii H99	VNIa-93	Clinical	Ashton	positive	ERR1671716	Vietnam	Asia	2009	51.5989	0.959828
20427_2#13	BK24	Cryptococcus neoformans var. grubii H99	VNIa-93	Clinical	Ashton	positive	ERR1671611	Vietnam	Asia	2004	38.923	0.959297
20427_3#52	BK243	Cryptococcus neoformans var. grubii H99	VNIa-93	Clinical	Ashton	positive	ERR1671722	Vietnam	Asia	2009	67.878	0.988324
14893_1#40	BK252	Cryptococcus neoformans var. grubii H99	VNIa-93	Clinical	Ashton	positive	ERR842593	Vietnam	Asia	2009	36.6255	0.957816
20949_2#36	BK256	Cryptococcus neoformans var. grubii H99	VNIa-93	Clinical	Ashton	positive	ERR1756569	Vietnam	Asia	2009	38.8034	0.987817
20949_2#38	BK258	Cryptococcus neoformans var. grubii H99	VNIa-93	Clinical	Ashton	positive	ERR1756571	Vietnam	Asia	2009	39.701	0.988023
20949_2#39	BK259	Cryptococcus neoformans var. grubii H99	VNIa-93	Clinical	Ashton	positive	ERR1756572	Vietnam	Asia	2009	45.7094	0.988764
20427_4#6	BK273	Cryptococcus neoformans var. grubii H99	VNIa-93	Clinical	Ashton	positive	ERR1671734	Vietnam	Asia	2010	52.8629	0.959818
20949_2#43	BK277	Cryptococcus neoformans var. grubii H99	VNIa-93	Clinical	Ashton	positive	ERR1756576	Vietnam	Asia	2010	44.003	0.988596
20949_2#44	BK283	Cryptococcus neoformans var. grubii H99	VNIa-93	Clinical	Ashton	positive	ERR1756577	Vietnam	Asia	2010	48.5573	0.988278
20949_2#45	BK289	Cryptococcus neoformans var. grubii H99	VNIa-93	Clinical	Ashton	positive	ERR1756578	Vietnam	Asia	2010	51.4371	0.988741
20949_2#3	BK29	Cryptococcus neoformans var. grubii H99	VNIa-93	Clinical	Ashton	positive	ERR1756536	Vietnam	Asia	2004	69.6191	0.990468
20427_2#15	BK33	Cryptococcus neoformans var. grubii H99	VNIa-93	Clinical	Ashton	positive	ERR1671613	Vietnam	Asia	2004	45.2035	0.959563
14892_1#40	BK55	Cryptococcus neoformans var. grubii H99	VNIa-93	Clinical	Ashton	positive	ERR842507	Vietnam	Asia	2005	32.1999	0.957815
20427_2#36	BK72	Cryptococcus neoformans var. grubii H99	VNIa-93	Clinical	Ashton	positive	ERR1671634	Vietnam	Asia	2005	41.4409	0.958302
20427_2#46	BK85	Cryptococcus neoformans var. grubii H99	VNIa-93	Clinical	Ashton	positive	ERR1671644	Vietnam	Asia	2005	42.9912	0.959578
BMD2620	BMD2620	Cryptococcus neoformans var. grubii H99	VNIa-93	Clinical	Ashton	positive	ERR2624314	Vietnam	Asia	2011	71.7508	0.991059
CNS_1465	CNS_1465	Cryptococcus neoformans var. grubii H99	VNIa-93	Clinical	Ashton	positive	ERR2624135	Laos	Asia	2014	88.5306	0.991614
CNS_487	CNS_487	Cryptococcus neoformans var. grubii H99	VNIa-93	Clinical	Ashton	negative	ERR2624296	Laos	Asia	2007	56.7623	0.988756
CNS_811	CNS_811	Cryptococcus neoformans var. grubii H99	VNIa-93	Clinical	Ashton	positive	ERR2624287	Laos	Asia	2009	43.0868	0.988664
04CN-64-029	04CN-64-029	Cryptococcus neoformans var. grubii H99	VNIa-outlier	Clinical	Ashton	positive	ERR2624216	Uganda	Africa	2013	36.9467	0.990201
04CN-64-097	04CN-64-097	Cryptococcus neoformans var. grubii H99	VNIa-outlier	Clinical	Ashton	positive	ERR2624270	Uganda	Africa	2014	59.7716	0.985863
04CN-64-127	04CN-64-127	Cryptococcus neoformans var. grubii H99	VNIa-outlier	Clinical	Ashton	positive	ERR2624466	Uganda	Africa	2014	31.1543	0.988214
04CN-65-023	04CN-65-023	Cryptococcus neoformans var. grubii H99	VNIa-outlier	Clinical	Ashton	positive	ERR2624237	Uganda	Africa	2013	70.2252	0.989874
04CN-65-046	04CN-65-046	Cryptococcus neoformans var. grubii H99	VNIa-outlier	Clinical	Ashton	positive	ERR2624504	Uganda	Africa	2013	41.2268	0.984577
20427_3#7	BK158	Cryptococcus neoformans var. grubii H99	VNIa-outlier	Clinical	Ashton	positive	ERR1671677	Vietnam	Asia	2006	52.668	0.956938
04CN-63-007	04CN-63-007	Cryptococcus neoformans var. grubii H99	VNIa-X	Clinical	Ashton	positive	ERR2624448	Malawi	Africa	2014	57.6577	0.988354
04CN-63-037	04CN-63-037	Cryptococcus neoformans var. grubii H99	VNIa-X	Clinical	Ashton	positive	ERR2624236	Malawi	Africa	2014	34.9669	0.985774
04CN-65-027	04CN-65-027	Cryptococcus neoformans var. grubii H99	VNIa-X	Clinical	Ashton	positive	ERR2624331	Uganda	Africa	2013	61.1307	0.987906
04CN-65-032	04CN-65-032	Cryptococcus neoformans var. grubii H99	VNIa-X	Clinical	Ashton	positive	ERR2624171	Uganda	Africa	2013	59.3939	0.9846
04CN-65-130	04CN-65-130	Cryptococcus neoformans var. grubii H99	VNIa-X	Clinical	Ashton	positive	ERR2624350	Uganda	Africa	2014	47.7599	0.984398
20427_3#40	BK230	Cryptococcus neoformans var. grubii H99	VNIa-X	Clinical	Ashton	positive	ERR1671710	Vietnam	Asia	2008	49.0483	0.957679
04CN-63-012	04CN-63-012	Cryptococcus neoformans var. grubii H99	VNIa-Y	Clinical	Ashton	positive	ERR2624238	Malawi	Africa	2014	34.6119	0.985388
04CN-64-053	04CN-64-053	Cryptococcus neoformans var. grubii H99	VNIa-Y	Clinical	Ashton	positive	ERR2624186	Uganda	Africa	2013	57.3306	0.987982
04CN-64-081	04CN-64-081	Cryptococcus neoformans var. grubii H99	VNIa-Y	Clinical	Ashton	positive	ERR2624191	Uganda	Africa	2014	86.7693	0.989373
04CN-64-093	04CN-64-093	Cryptococcus neoformans var. grubii H99	VNIa-Y	Clinical	Ashton	positive	ERR2624306	Uganda	Africa	2014	50.7996	0.987687
04CN-64-116	04CN-64-116	Cryptococcus neoformans var. grubii H99	VNIa-Y	Clinical	Ashton	positive	ERR2624300	Uganda	Africa	2014	36.2402	0.983778
04CN-65-006	04CN-65-006	Cryptococcus neoformans var. grubii H99	VNIa-Y	Clinical	Ashton	positive	ERR2624317	Uganda	Africa	2013	43.8332	0.986407
04CN-65-010	04CN-65-010	Cryptococcus neoformans var. grubii H99	VNIa-Y	Clinical	Ashton	positive	ERR2624268	Uganda	Africa	2013	40.3408	0.986055
04CN-65-073	04CN-65-073	Cryptococcus neoformans var. grubii H99	VNIa-Y	Clinical	Ashton	positive	ERR2624202	Uganda	Africa	2013	43.0989	0.987172
04CN-64-019	04CN-64-019	Cryptococcus neoformans var. grubii H99	VNIb	Clinical	Ashton	positive	ERR2624429	Uganda	Africa	2013	36.2137	0.993632
04CN-65-045	04CN-65-045	Cryptococcus neoformans var. grubii H99	VNIb	Clinical	Ashton	positive	ERR2624196	Uganda	Africa	2013	33.3347	0.999392
04CN-65-047	04CN-65-047	Cryptococcus neoformans var. grubii H99	VNIb	Clinical	Ashton	positive	ERR2624367	Uganda	Africa	2013	64.3799	0.994917
04CN-65-062	04CN-65-062	Cryptococcus neoformans var. grubii H99	VNIb	Clinical	Ashton	positive	ERR2624337	Uganda	Africa	2013	45.8957	0.993197
04CN-65-074	04CN-65-074	Cryptococcus neoformans var. grubii H99	VNIb	Clinical	Ashton	positive	ERR2624181	Uganda	Africa		49.5533	0.993829
04CN-65-087	04CN-65-087	Cryptococcus neoformans var. grubii H99	VNIb	Clinical	Ashton	positive	ERR2624097	Uganda	Africa	2014	44.0827	0.993371
04CN-65-096	04CN-65-096	Cryptococcus neoformans var. grubii H99	VNIb	Clinical	Ashton	positive	ERR2624275	Uganda	Africa	2014	62.7494	0.999578
04CN-65-125	04CN-65-125	Cryptococcus neoformans var. grubii H99	VNIb	Clinical	Ashton	positive	ERR2624183	Uganda	Africa	2014	39.3077	0.994222
04CN-65-132	04CN-65-132	Cryptococcus neoformans var. grubii H99	VNIb	Clinical	Ashton	positive	ERR2624477	Uganda	Africa	2014	60.5599	0.995225
20427_2#4	BK8	Cryptococcus neoformans var. grubii H99	VNIb	Clinical	Ashton	positive	ERR1671602	Vietnam	Asia	2004	44.5516	0.966607
04CN-03-074	04CN-03-074	Cryptococcus neoformans var. grubii H99	VNII	Clinical	Ashton	positive	ERR2624467	Vietnam	Asia	2014	43.4723	0.965882
04CN-03-088	04CN-03-088	Cryptococcus neoformans var. grubii H99	VNII	Clinical	Ashton	positive	ERR2624180	Vietnam	Asia	2014	45.0576	0.96688
04CN-65-031	04CN-65-031	Cryptococcus neoformans var. grubii H99	VNII	Clinical	Ashton	positive	ERR2624151	Uganda	Africa	2013	31.2489	0.963734
04CN-65-106	04CN-65-106	Cryptococcus neoformans var. grubii H99	VNII	Clinical	Ashton	positive	ERR2624139	Uganda	Africa		43.2743	0.965697
04CN-03-031	04CN-03-031	Cryptococcus neoformans var. grubii H99/Cryptococcus neoformans var. neoformans JEC21 hybrid		Clinical	Ashton	positive	ERR2624093	Vietnam	Asia	2013	45.6937	0.97547
04CN-63-006	04CN-63-006	Cryptococcus gattii WM276		Clinical	Ashton	positive	ERR2624156	Uganda	Africa	2014	30.8115	0.611245
04CN-63-020	04CN-63-020	Cryptococcus gattii WM276		Clinical	Ashton	positive	ERR2624413	Uganda	Africa	2014	31.9763	0.604924
04CN-63-021	04CN-63-021	Cryptococcus gattii WM276		Clinical	Ashton	positive	ERR2624263	Uganda	Africa	2014	30.4892	0.602266
SRR798738	SRR798738	Cryptococcus neoformans var. grubii H99	VNIa-32	Environmental	Desjardins			USA	North America	2003	44.06	0.966541
04CN-64-092	04CN-64-092	Cryptococcus neoformans var. grubii H99/Cryptococcus neoformans var. neoformans JEC21 hybrid		Clinical	Ashton	positive	ERR2624285	Uganda	Africa	2014	32.8712	0.969852
04CN-65-019	04CN-65-019	Cryptococcus neoformans var. grubii H99/Cryptococcus neoformans var. neoformans JEC21 hybrid		Clinical	Ashton	positive	ERR2624434	Uganda	Africa	2013	78.8939	0.978027
04CN-65-051	04CN-65-051	Cryptococcus gattii WM276		Clinical	Ashton	positive	ERR2624462	Uganda	Africa	2013	44.914	0.616338
04CN-65-104	04CN-65-104	Cryptococcus gattii WM276		Clinical	Ashton	positive	ERR2624451	Uganda	Africa	2014	18.4447	0.596167
04CN-65-129	04CN-65-129	Cryptococcus neoformans var. grubii H99/Cryptococcus neoformans var. neoformans JEC21 hybrid		Clinical	Ashton	positive	ERR2624242	Uganda	Africa	2014	32.8214	0.974894
04CN-65-133	04CN-65-133	Cryptococcus neoformans var. grubii H99/Cryptococcus neoformans var. neoformans JEC21 hybrid		Clinical	Ashton	positive	ERR2624415	Uganda	Africa	2014	44.4282	0.9829
19CN-03-220-CSF	19CN-03-220-CSF	Cryptococcus gattii WM276		Clinical	Ashton	negative	ERR2624247	Vietnam	Asia		22.2275	0.591819
19CN-03-220-PAL	19CN-03-220-PAL	Cryptococcus gattii WM276		Clinical	Ashton	negative	ERR2624419	Vietnam	Asia		26.1703	0.596044
BMD_1385	BMD_1385	Cryptococcus gattii WM276		Clinical	Ashton	negative	ERR2624309	Vietnam	Asia	2007	27.8043	0.608818
BMD_1516	BMD_1516	Cryptococcus gattii WM276		Clinical	Ashton	negative	ERR2624397	Vietnam	Asia	2008	25.3171	0.601971
BMD_2014	BMD_2014	Cryptococcus gattii WM276		Clinical	Ashton	negative	ERR2624500	Vietnam	Asia		20.7316	0.587846
BMD1964	BMD1964	Cryptococcus gattii WM276		Clinical	Ashton	negative	ERR2624244	Vietnam	Asia	2009	35.4646	0.601434
SRR1926080	SRR1926080	Cryptococcus neoformans var. grubii H99	VNIa-32	Clinical	Desjardins	positive		Botswana	Africa		24.841	0.964952
SRR797785	SRR797785	Cryptococcus neoformans var. grubii H99	VNIa-32	Clinical	Desjardins	positive		Botswana	Africa		42.171	0.966168
SRR798275	SRR798275	Cryptococcus neoformans var. grubii H99	VNIa-32	Clinical	Desjardins	positive		Botswana	Africa		44.2231	0.966402
SRR836892	SRR836892	Cryptococcus neoformans var. grubii H99	VNIa-32	Clinical	Desjardins	positive		India	Asia	2001	23.0854	0.96438
BMD2233	BMD2233	Cryptococcus gattii WM276		Clinical	Ashton	negative	ERR2624259	Vietnam	Asia	2010	27.2464	0.600599
SRR798960	SRR798960	Cryptococcus neoformans var. grubii H99	VNIa-32	Clinical	Desjardins	negative		USA	North America	2001	37.8231	0.965229
SRR797736	SRR797736	Cryptococcus neoformans var. grubii H99	VNIa-4	Clinical	Desjardins	positive		Botswana	Africa		49.2252	0.963331
SRR798175	SRR798175	Cryptococcus neoformans var. grubii H99	VNIa-4	Clinical	Desjardins	positive		Botswana	Africa		44.0037	0.962752
SRR798663	SRR798663	Cryptococcus neoformans var. grubii H99	VNIa-4	Clinical	Desjardins	positive		Botswana	Africa		46.299	0.96333
SRR836620	SRR836620	Cryptococcus neoformans var. grubii H99	VNIa-4	Clinical	Desjardins	positive		France	Europe		26.1529	0.960955
SRR836642	SRR836642	Cryptococcus neoformans var. grubii H99	VNIa-4	Clinical	Desjardins	positive		France	Europe		20.6834	0.959868
SRR1063256	SRR1063256	Cryptococcus neoformans var. grubii H99	VNIa-4	Clinical	Desjardins	positive		S. Africa	Africa	2006	42.0087	0.962746
SRR642861	SRR642861	Cryptococcus neoformans var. grubii H99	VNIa-4	Clinical	Desjardins	positive		Thailand	Asia	1997	80.9177	0.963482
SRR798739	SRR798739	Cryptococcus neoformans var. grubii H99	VNIa-4	Clinical	Desjardins	positive		Thailand	Asia	1997	39.569	0.961412
SRR837099	SRR837099	Cryptococcus neoformans var. grubii H99	VNIa-4	Clinical	Desjardins	positive		Uganda	Africa	2001	26.5511	0.960965
SRR1926039	SRR1926039	Cryptococcus neoformans var. grubii H99	VNIa-5	Clinical	Desjardins	positive		Botswana	Africa		17.5892	0.960973
SRR797754	SRR797754	Cryptococcus neoformans var. grubii H99	VNIa-5	Clinical	Desjardins	positive		Botswana	Africa		44.3459	0.965525
SRR797810	SRR797810	Cryptococcus neoformans var. grubii H99	VNIa-5	Clinical	Desjardins	positive		Botswana	Africa	2001	45.3592	0.965659
SRR798191	SRR798191	Cryptococcus neoformans var. grubii H99	VNIa-5	Clinical	Desjardins	positive		Botswana	Africa		40.9751	0.964943
SRR798819	SRR798819	Cryptococcus neoformans var. grubii H99	VNIa-5	Clinical	Desjardins	positive		Botswana	Africa		42.0788	0.965086
SRR642854	SRR642854	Cryptococcus neoformans var. grubii H99	VNIa-5	Clinical	Desjardins	positive		China	Asia	1998	88.1965	0.966187
SRR642859	SRR642859	Cryptococcus neoformans var. grubii H99	VNIa-5	Clinical	Desjardins	positive		France	Europe		72.7892	0.966077
SRR836547	SRR836547	Cryptococcus neoformans var. grubii H99	VNIa-5	Clinical	Desjardins	positive		France	Europe		19.701	0.962771
SRR836581	SRR836581	Cryptococcus neoformans var. grubii H99	VNIa-5	Clinical	Desjardins	positive		France	Europe		24.0502	0.963697
SRR836666	SRR836666	Cryptococcus neoformans var. grubii H99	VNIa-5	Clinical	Desjardins	positive		France	Europe		23.2984	0.963598
SRR836898	SRR836898	Cryptococcus neoformans var. grubii H99	VNIa-5	Clinical	Desjardins	positive		Japan	Asia	1999	25.3973	0.963578
SRR642220	SRR642220	Cryptococcus neoformans var. grubii H99	VNIa-5	Clinical	Desjardins	positive		S. Africa	Africa		73.0326	0.965819
SRR797733	SRR797733	Cryptococcus neoformans var. grubii H99	VNIa-5	Environmental	Desjardins			S. Africa	Africa	2007	40.1879	0.965172
SRR642860	SRR642860	Cryptococcus neoformans var. grubii H99	VNIa-5	Clinical	Desjardins	positive		USA	North America	2001	70.4313	0.965898
SRR798290	SRR798290	Cryptococcus neoformans var. grubii H99	VNIa-5	Environmental	Desjardins			USA	North America	2002	49.1788	0.965367
SRR797765	SRR797765	Cryptococcus neoformans var. grubii H99	VNIa-93	Clinical	Desjardins	positive		Botswana	Africa		40.1748	0.965136
SRR798197	SRR798197	Cryptococcus neoformans var. grubii H99	VNIa-93	Clinical	Desjardins	positive		Botswana	Africa		46.709	0.966061
SRR836978	SRR836978	Cryptococcus neoformans var. grubii H99	VNIa-93	Clinical	Desjardins	positive		Botswana	Africa	2007	26.7636	0.963422
SRR642863	SRR642863	Cryptococcus neoformans var. grubii H99	VNIa-93	Clinical	Desjardins	positive		Brazil	South America	1998	87.7367	0.965853
SRR836540	SRR836540	Cryptococcus neoformans var. grubii H99	VNIa-93	Clinical	Desjardins	positive		France	Europe		24.4923	0.963669
SRR836564	SRR836564	Cryptococcus neoformans var. grubii H99	VNIa-93	Clinical	Desjardins	positive		France	Europe		24.2551	0.963926
SRR836636	SRR836636	Cryptococcus neoformans var. grubii H99	VNIa-93	Clinical	Desjardins	positive		France	Europe		22.9459	0.963669
SRR836654	SRR836654	Cryptococcus neoformans var. grubii H99	VNIa-93	Clinical	Desjardins	positive		France	Europe		19.7787	0.962564
SRR1931698	SRR1931698	Cryptococcus neoformans var. grubii H99	VNIa-outlier	Clinical	Desjardins	positive		Botswana	Africa		20.0756	0.95991
SRR1931699	SRR1931699	Cryptococcus neoformans var. grubii H99	VNIa-outlier	Clinical	Desjardins	positive		Botswana	Africa		20.3986	0.962821
SRR1942988	SRR1942988	Cryptococcus neoformans var. grubii H99	VNIa-outlier	Clinical	Desjardins	positive		Botswana	Africa		23.4824	0.966657
SRR642856	SRR642856	Cryptococcus neoformans var. grubii H99	VNIa-outlier	Environmental	Desjardins			Botswana	Africa	2007	88.9844	0.966577
SRR797778	SRR797778	Cryptococcus neoformans var. grubii H99	VNIa-outlier	Environmental	Desjardins			Botswana	Africa	2007	45.1677	0.962799
SRR642847	SRR642847	Cryptococcus neoformans var. grubii H99	VNIa-outlier	Environmental	Desjardins			S. Africa	Africa	2007	129.376	0.961931
SRR798138	SRR798138	Cryptococcus neoformans var. grubii H99	VNIa-outlier	Clinical	Desjardins	positive		S. Africa	Africa	2006	41.3352	0.964602
SRR642853	SRR642853	Cryptococcus neoformans var. grubii H99	VNIa-outlier	Clinical	Desjardins	positive		Tanzania	Africa		72.6734	0.96067
SRR642223	SRR642223	Cryptococcus neoformans var. grubii H99	VNIa-outlier	Environmental	Desjardins			USA	North America	2003	67.6971	0.961776
SRR642858	SRR642858	Cryptococcus neoformans var. grubii H99	VNIa-X	Environmental	Desjardins			Botswana	Africa		74.8522	0.96338
SRR797723	SRR797723	Cryptococcus neoformans var. grubii H99	VNIa-X	Clinical	Desjardins	positive		Botswana	Africa		48.8233	0.963118
SRR798853	SRR798853	Cryptococcus neoformans var. grubii H99	VNIa-X	Clinical	Desjardins	positive		Botswana	Africa		43.3716	0.963121
SRR798957	SRR798957	Cryptococcus neoformans var. grubii H99	VNIa-X	Clinical	Desjardins	positive		Botswana	Africa		44.8974	0.961916
SRR642862	SRR642862	Cryptococcus neoformans var. grubii H99	VNIa-X	Clinical	Desjardins	positive		S. Africa	Africa		70.3867	0.961166
SRR798703	SRR798703	Cryptococcus neoformans var. grubii H99	VNIa-X	Clinical	Desjardins	positive		S. Africa	Africa		38.6733	0.962565
SRR1925894	SRR1925894	Cryptococcus neoformans var. grubii H99	VNIa-Y	Clinical	Desjardins	positive		Botswana	Africa		21.6692	0.962135
SRR1925911	SRR1925911	Cryptococcus neoformans var. grubii H99	VNIa-Y	Clinical	Desjardins	positive		Botswana	Africa		20.816	0.958799
SRR1943005	SRR1943005	Cryptococcus neoformans var. grubii H99	VNIa-Y	Clinical	Desjardins	positive		Botswana	Africa		23.6866	0.963252
SRR798140	SRR798140	Cryptococcus neoformans var. grubii H99	VNIa-Y	Clinical	Desjardins	positive		Botswana	Africa		48.896	0.964124
SRR798697	SRR798697	Cryptococcus neoformans var. grubii H99	VNIa-Y	Clinical	Desjardins	positive		Botswana	Africa		45.1451	0.963571
SRR836772	SRR836772	Cryptococcus neoformans var. grubii H99	VNIa-Y	Clinical	Desjardins	positive		Botswana	Africa		24.1923	0.962534
SRR836689	SRR836689	Cryptococcus neoformans var. grubii H99	VNIb	Clinical	Desjardins	positive		Argentina	South America		24.7205	0.976715
SRR797807	SRR797807	Cryptococcus neoformans var. grubii H99	VNIb	Clinical	Desjardins	positive		Australia	Australasia	1995	50.0106	0.970325
SRR797808	SRR797808	Cryptococcus neoformans var. grubii H99	VNIb	Clinical	Desjardins	positive		Botswana	Africa		40.3455	0.971499
SRR798837	SRR798837	Cryptococcus neoformans var. grubii H99	VNIb	Clinical	Desjardins	positive		Botswana	Africa		42.5208	0.972146
SRR836964	SRR836964	Cryptococcus neoformans var. grubii H99	VNIb	Environmental	Desjardins			Botswana	Africa	2007	28.5044	0.970725
SRR642849	SRR642849	Cryptococcus neoformans var. grubii H99	VNIb	Clinical	Desjardins	positive		France	Europe		68.4713	0.972268
SRR642855	SRR642855	Cryptococcus neoformans var. grubii H99	VNIb	Clinical	Desjardins	positive		France	Europe		66.9206	0.971983
SRR836557	SRR836557	Cryptococcus neoformans var. grubii H99	VNIb	Clinical	Desjardins	positive		France	Europe		22.4027	0.970185
SRR836558	SRR836558	Cryptococcus neoformans var. grubii H99	VNIb	Clinical	Desjardins	positive		France	Europe		19.0781	0.969368
SRR836570	SRR836570	Cryptococcus neoformans var. grubii H99	VNIb	Clinical	Desjardins	positive		France	Europe		24.1743	0.964387
SRR836588	SRR836588	Cryptococcus neoformans var. grubii H99	VNIb	Clinical	Desjardins	positive		France	Europe		21.0287	0.976627
SRR836599	SRR836599	Cryptococcus neoformans var. grubii H99	VNIb	Clinical	Desjardins	positive		France	Europe		23.6468	0.96601
SRR836604	SRR836604	Cryptococcus neoformans var. grubii H99	VNIb	Clinical	Desjardins	positive		France	Europe		24.4921	0.966411
SRR836610	SRR836610	Cryptococcus neoformans var. grubii H99	VNIb	Clinical	Desjardins	positive		France	Europe		22.2949	0.970757
SRR836615	SRR836615	Cryptococcus neoformans var. grubii H99	VNIb	Clinical	Desjardins	positive		France	Europe		29.1656	0.977654
SRR836631	SRR836631	Cryptococcus neoformans var. grubii H99	VNIb	Clinical	Desjardins	positive		France	Europe		24.0321	0.970236
SRR836648	SRR836648	Cryptococcus neoformans var. grubii H99	VNIb	Clinical	Desjardins	positive		France	Europe		24.3222	0.969009
SRR836660	SRR836660	Cryptococcus neoformans var. grubii H99	VNIb	Clinical	Desjardins	positive		France	Europe		25.8131	0.970819
SRR836683	SRR836683	Cryptococcus neoformans var. grubii H99	VNIb	Clinical	Desjardins	positive		France	Europe		19.1456	0.969505
SRR842038	SRR842038	Cryptococcus neoformans var. grubii H99	VNIb	Clinical	Desjardins	positive		France	Europe		23.5809	0.970572
SRR797737	SRR797737	Cryptococcus neoformans var. grubii H99	VNIb	Environmental	Desjardins			Italy	Europe		42.0818	0.96794
SRR798242	SRR798242	Cryptococcus neoformans var. grubii H99	VNIb	Clinical	Desjardins	positive		S. Africa	Africa		37.7045	0.966929
SRR798243	SRR798243	Cryptococcus neoformans var. grubii H99	VNIb	Clinical	Desjardins	positive		S. Africa	Africa		47.7587	0.972478
SRR798269	SRR798269	Cryptococcus neoformans var. grubii H99	VNIb	Clinical	Desjardins	positive		S. Africa	Africa		47.8852	0.972346
SRR798582	SRR798582	Cryptococcus neoformans var. grubii H99	VNIb	Clinical	Desjardins	positive		S. Africa	Africa		48.0399	0.967389
SRR798677	SRR798677	Cryptococcus neoformans var. grubii H99	VNIb	Clinical	Desjardins	positive		S. Africa	Africa		40.6084	0.966611
SRR798777	SRR798777	Cryptococcus neoformans var. grubii H99	VNIb	Environmental	Desjardins			S. Africa	Africa		43.9631	0.97232
SRR798870	SRR798870	Cryptococcus neoformans var. grubii H99	VNIb	Clinical	Desjardins	positive		S. Africa	Africa		32.569	0.97715
SRR1063286	SRR1063286	Cryptococcus neoformans var. grubii H99	VNIb	Clinical	Desjardins	positive		Togo	Africa		168.719	0.974106
SRR1063288	SRR1063288	Cryptococcus neoformans var. grubii H99	VNIb	Clinical	Desjardins	positive		Togo	Africa		168.325	0.973964
SRR837084	SRR837084	Cryptococcus neoformans var. grubii H99	VNIb	Clinical	Desjardins	positive		Uganda	Africa	2001	20.5717	0.969387
SRR1063253	SRR1063253	Cryptococcus neoformans var. grubii H99	VNIb	Environmental	Desjardins			USA	North America		40.0637	0.978333
SRR642845	SRR642845	Cryptococcus neoformans var. grubii H99	VNIb	Clinical	Desjardins	negative		USA	North America	2001	64.8967	0.977925
SRR798211	SRR798211	Cryptococcus neoformans var. grubii H99	VNIb	Environmental	Desjardins			USA	North America		46.9717	0.971879
SRR798587	SRR798587	Cryptococcus neoformans var. grubii H99	VNIb	Environmental	Desjardins			USA	North America		45.4745	0.972477
SRR798667	SRR798667	Cryptococcus neoformans var. grubii H99	VNIb	Environmental	Desjardins			USA	North America		46.8508	0.97243
SRR798691	SRR798691	Cryptococcus neoformans var. grubii H99	VNIb	Environmental	Desjardins			USA	North America	2002	54.2793	0.977744
SRR1925881	SRR1925881	Cryptococcus neoformans var. grubii H99	VNIc	Clinical	Desjardins	positive		Botswana	Africa		20.3097	0.961299
SRR1925890	SRR1925890	Cryptococcus neoformans var. grubii H99	VNIc	Clinical	Desjardins	positive		Botswana	Africa		19.9149	0.961556
SRR1925902	SRR1925902	Cryptococcus neoformans var. grubii H99	VNIc	Clinical	Desjardins	positive		Botswana	Africa		20.9129	0.961424
SRR1925912	SRR1925912	Cryptococcus neoformans var. grubii H99	VNIc	Clinical	Desjardins	positive		Botswana	Africa		22.9719	0.963595
SRR1925938	SRR1925938	Cryptococcus neoformans var. grubii H99	VNIc	Environmental	Desjardins			Botswana	Africa		19.7092	0.964377
SRR1925952	SRR1925952	Cryptococcus neoformans var. grubii H99	VNIc	Clinical	Desjardins	positive		Botswana	Africa		26.6405	0.964076
SRR1925975	SRR1925975	Cryptococcus neoformans var. grubii H99	VNIc	Environmental	Desjardins			Botswana	Africa		23.7402	0.964968
SRR1925987	SRR1925987	Cryptococcus neoformans var. grubii H99	VNIc	Environmental	Desjardins			Botswana	Africa		23.4978	0.965812
SRR1926013	SRR1926013	Cryptococcus neoformans var. grubii H99	VNIc	Environmental	Desjardins			Botswana	Africa		24.365	0.963989
SRR1926048	SRR1926048	Cryptococcus neoformans var. grubii H99	VNIc	Clinical	Desjardins	positive		Botswana	Africa		17.6137	0.959801
SRR1926055	SRR1926055	Cryptococcus neoformans var. grubii H99	VNIc	Clinical	Desjardins	positive		Botswana	Africa		20.5935	0.963809
SRR1926056	SRR1926056	Cryptococcus neoformans var. grubii H99	VNIc	Clinical	Desjardins	positive		Botswana	Africa		25.7651	0.965353
SRR1926059	SRR1926059	Cryptococcus neoformans var. grubii H99	VNIc	Environmental	Desjardins			Botswana	Africa		20.4182	0.961665
SRR1926079	SRR1926079	Cryptococcus neoformans var. grubii H99	VNIc	Environmental	Desjardins			Botswana	Africa		19.6536	0.958861
SRR1931695	SRR1931695	Cryptococcus neoformans var. grubii H99	VNIc	Environmental	Desjardins			Botswana	Africa		22.3119	0.964639
SRR1942909	SRR1942909	Cryptococcus neoformans var. grubii H99	VNIc	Clinical	Desjardins	positive		Botswana	Africa		19.3449	0.964133
SRR1942967	SRR1942967	Cryptococcus neoformans var. grubii H99	VNIc	Environmental	Desjardins			Botswana	Africa		22.291	0.960751
SRR1942971	SRR1942971	Cryptococcus neoformans var. grubii H99	VNIc	Clinical	Desjardins	positive		Botswana	Africa		22.7402	0.964571
SRR1943071	SRR1943071	Cryptococcus neoformans var. grubii H99	VNIc	Clinical	Desjardins	positive		Botswana	Africa		23.2093	0.965675
SRR642846	SRR642846	Cryptococcus neoformans var. grubii H99	VNIc	Clinical	Desjardins	positive		Botswana	Africa		88.6896	0.964261
SRR642852	SRR642852	Cryptococcus neoformans var. grubii H99	VNIc	Clinical	Desjardins	positive		Botswana	Africa	2000	81.3974	0.966238
SRR797707	SRR797707	Cryptococcus neoformans var. grubii H99	VNIc	Clinical	Desjardins	positive		Botswana	Africa		47.4972	0.965945
SRR797740	SRR797740	Cryptococcus neoformans var. grubii H99	VNIc	Clinical	Desjardins	positive		Botswana	Africa		46.0191	0.966231
SRR797748	SRR797748	Cryptococcus neoformans var. grubii H99	VNIc	Clinical	Desjardins	positive		Botswana	Africa		42.4422	0.965467
SRR797760	SRR797760	Cryptococcus neoformans var. grubii H99	VNIc	Clinical	Desjardins	positive		Botswana	Africa	2001	47.9444	0.960409
SRR797763	SRR797763	Cryptococcus neoformans var. grubii H99	VNIc	Clinical	Desjardins	positive		Botswana	Africa		43.4342	0.965499
SRR797764	SRR797764	Cryptococcus neoformans var. grubii H99	VNIc	Clinical	Desjardins	positive		Botswana	Africa		42.6732	0.963496
SRR797766	SRR797766	Cryptococcus neoformans var. grubii H99	VNIc	Clinical	Desjardins	positive		Botswana	Africa		49.5045	0.966687
SRR797768	SRR797768	Cryptococcus neoformans var. grubii H99	VNIc	Clinical	Desjardins	positive		Botswana	Africa		41.644	0.964093
SRR797782	SRR797782	Cryptococcus neoformans var. grubii H99	VNIc	Clinical	Desjardins	positive		Botswana	Africa	2000	49.1166	0.963416
SRR797784	SRR797784	Cryptococcus neoformans var. grubii H99	VNIc	Environmental	Desjardins			Botswana	Africa	2007	49.7366	0.965496
SRR797793	SRR797793	Cryptococcus neoformans var. grubii H99	VNIc	Clinical	Desjardins	positive		Botswana	Africa	2001	54.2473	0.965509
SRR797794	SRR797794	Cryptococcus neoformans var. grubii H99	VNIc	Clinical	Desjardins	positive		Botswana	Africa		45.4107	0.964324
SRR797799	SRR797799	Cryptococcus neoformans var. grubii H99	VNIc	Clinical	Desjardins	positive		Botswana	Africa		47.7206	0.965988
SRR797800	SRR797800	Cryptococcus neoformans var. grubii H99	VNIc	Clinical	Desjardins	positive		Botswana	Africa		43.9625	0.96404
SRR798161	SRR798161	Cryptococcus neoformans var. grubii H99	VNIc	Clinical	Desjardins	positive		Botswana	Africa		44.5963	0.964959
SRR798163	SRR798163	Cryptococcus neoformans var. grubii H99	VNIc	Clinical	Desjardins	positive		Botswana	Africa		43.9205	0.966373
SRR798180	SRR798180	Cryptococcus neoformans var. grubii H99	VNIc	Clinical	Desjardins	positive		Botswana	Africa		45.1318	0.963384
SRR798186	SRR798186	Cryptococcus neoformans var. grubii H99	VNIc	Clinical	Desjardins	positive		Botswana	Africa		45.4294	0.965487
SRR798220	SRR798220	Cryptococcus neoformans var. grubii H99	VNIc	Clinical	Desjardins	positive		Botswana	Africa		37.7035	0.96473
SRR798222	SRR798222	Cryptococcus neoformans var. grubii H99	VNIc	Clinical	Desjardins	positive		Botswana	Africa		40.1344	0.964456
SRR798230	SRR798230	Cryptococcus neoformans var. grubii H99	VNIc	Clinical	Desjardins	positive		Botswana	Africa		44.7458	0.964254
SRR798236	SRR798236	Cryptococcus neoformans var. grubii H99	VNIc	Clinical	Desjardins	positive		Botswana	Africa		39.8448	0.964182
SRR798238	SRR798238	Cryptococcus neoformans var. grubii H99	VNIc	Clinical	Desjardins	positive		Botswana	Africa		40.7923	0.964663
SRR798246	SRR798246	Cryptococcus neoformans var. grubii H99	VNIc	Clinical	Desjardins	positive		Botswana	Africa		46.5034	0.964767
SRR798270	SRR798270	Cryptococcus neoformans var. grubii H99	VNIc	Clinical	Desjardins	positive		Botswana	Africa	2001	47.5707	0.964694
SRR798282	SRR798282	Cryptococcus neoformans var. grubii H99	VNIc	Clinical	Desjardins	positive		Botswana	Africa		42.7103	0.964271
SRR798584	SRR798584	Cryptococcus neoformans var. grubii H99	VNIc	Clinical	Desjardins	positive		Botswana	Africa		55.2906	0.965264
SRR798589	SRR798589	Cryptococcus neoformans var. grubii H99	VNIc	Clinical	Desjardins	positive		Botswana	Africa		40.1478	0.963933
SRR798599	SRR798599	Cryptococcus neoformans var. grubii H99	VNIc	Clinical	Desjardins	positive		Botswana	Africa		40.1937	0.96352
SRR798633	SRR798633	Cryptococcus neoformans var. grubii H99	VNIc	Clinical	Desjardins	positive		Botswana	Africa		38.9169	0.963459
SRR798638	SRR798638	Cryptococcus neoformans var. grubii H99	VNIc	Clinical	Desjardins	positive		Botswana	Africa		38.8434	0.965735
SRR798659	SRR798659	Cryptococcus neoformans var. grubii H99	VNIc	Clinical	Desjardins	positive		Botswana	Africa		43.1777	0.964344
SRR798661	SRR798661	Cryptococcus neoformans var. grubii H99	VNIc	Clinical	Desjardins	positive		Botswana	Africa		47.149	0.96516
SRR798668	SRR798668	Cryptococcus neoformans var. grubii H99	VNIc	Clinical	Desjardins	positive		Botswana	Africa		42.9783	0.962077
SRR798700	SRR798700	Cryptococcus neoformans var. grubii H99	VNIc	Clinical	Desjardins	positive		Botswana	Africa		39.5172	0.963735
SRR798707	SRR798707	Cryptococcus neoformans var. grubii H99	VNIc	Clinical	Desjardins	positive		Botswana	Africa		47.6486	0.96616
SRR798708	SRR798708	Cryptococcus neoformans var. grubii H99	VNIc	Clinical	Desjardins	positive		Botswana	Africa		40.0279	0.963655
SRR798717	SRR798717	Cryptococcus neoformans var. grubii H99	VNIc	Clinical	Desjardins	positive		Botswana	Africa		43.928	0.964551
SRR798729	SRR798729	Cryptococcus neoformans var. grubii H99	VNIc	Clinical	Desjardins	positive		Botswana	Africa		45.4587	0.965535
SRR798735	SRR798735	Cryptococcus neoformans var. grubii H99	VNIc	Clinical	Desjardins	positive		Botswana	Africa		46.9792	0.964339
SRR798742	SRR798742	Cryptococcus neoformans var. grubii H99	VNIc	Clinical	Desjardins	positive		Botswana	Africa		49.5977	0.964611
SRR798743	SRR798743	Cryptococcus neoformans var. grubii H99	VNIc	Clinical	Desjardins	positive		Botswana	Africa		48.4472	0.963673
SRR798752	SRR798752	Cryptococcus neoformans var. grubii H99	VNIc	Clinical	Desjardins	positive		Botswana	Africa		39.5984	0.964332
SRR798765	SRR798765	Cryptococcus neoformans var. grubii H99	VNIc	Clinical	Desjardins	positive		Botswana	Africa		39.6838	0.96358
SRR798768	SRR798768	Cryptococcus neoformans var. grubii H99	VNIc	Clinical	Desjardins	positive		Botswana	Africa	2001	40.7886	0.963036
SRR798775	SRR798775	Cryptococcus neoformans var. grubii H99	VNIc	Clinical	Desjardins	positive		Botswana	Africa		46.905	0.964404
SRR798780	SRR798780	Cryptococcus neoformans var. grubii H99	VNIc	Clinical	Desjardins	positive		Botswana	Africa		43.9397	0.964388
SRR798803	SRR798803	Cryptococcus neoformans var. grubii H99	VNIc	Clinical	Desjardins	positive		Botswana	Africa		51.7497	0.965424
SRR798807	SRR798807	Cryptococcus neoformans var. grubii H99	VNIc	Clinical	Desjardins	positive		Botswana	Africa		45.661	0.965622
SRR798833	SRR798833	Cryptococcus neoformans var. grubii H99	VNIc	Clinical	Desjardins	positive		Botswana	Africa		45.849	0.965376
SRR798839	SRR798839	Cryptococcus neoformans var. grubii H99	VNIc	Clinical	Desjardins	positive		Botswana	Africa	2001	40.9061	0.964254
SRR798882	SRR798882	Cryptococcus neoformans var. grubii H99	VNIc	Clinical	Desjardins	positive		Botswana	Africa		45.515	0.965342
SRR798915	SRR798915	Cryptococcus neoformans var. grubii H99	VNIc	Clinical	Desjardins	positive		Botswana	Africa		39.6669	0.961655
SRR798922	SRR798922	Cryptococcus neoformans var. grubii H99	VNIc	Clinical	Desjardins	positive		Botswana	Africa		44.2783	0.965127
SRR798959	SRR798959	Cryptococcus neoformans var. grubii H99	VNIc	Clinical	Desjardins	positive		Botswana	Africa		42.0309	0.965931
SRR799026	SRR799026	Cryptococcus neoformans var. grubii H99	VNIc	Clinical	Desjardins	positive		Botswana	Africa		41.1126	0.965539
SRR799041	SRR799041	Cryptococcus neoformans var. grubii H99	VNIc	Clinical	Desjardins	positive		Botswana	Africa		41.0846	0.964602
SRR799053	SRR799053	Cryptococcus neoformans var. grubii H99	VNIc	Clinical	Desjardins	positive		Botswana	Africa	2000	50.1494	0.964945
SRR799061	SRR799061	Cryptococcus neoformans var. grubii H99	VNIc	Clinical	Desjardins	positive		Botswana	Africa		47.3805	0.963709
SRR836871	SRR836871	Cryptococcus neoformans var. grubii H99	VNIc	Clinical	Desjardins	positive		Botswana	Africa		25.2922	0.964492
SRR836988	SRR836988	Cryptococcus neoformans var. grubii H99	VNIc	Clinical	Desjardins	positive		Botswana	Africa	2007	24.9152	0.962616
SRR868750	SRR868750	Cryptococcus neoformans var. grubii H99	VNIc	Clinical	Desjardins	positive		Botswana	Africa		83.4025	0.967219
SRR1063265	SRR1063265	Cryptococcus neoformans var. grubii H99	VNIc	Clinical	Desjardins	positive		S. Africa	Africa		200.891	0.967874
SRR1063269	SRR1063269	Cryptococcus neoformans var. grubii H99	VNIc	Clinical	Desjardins	positive		S. Africa	Africa		170.019	0.967622
SRR797746	SRR797746	Cryptococcus neoformans var. grubii H99	VNIc	Clinical	Desjardins	positive		S. Africa	Africa	2006	47.9042	0.9639
SRR797789	SRR797789	Cryptococcus neoformans var. grubii H99	VNIc	Clinical	Desjardins	positive		S. Africa	Africa	2006	44.1352	0.965363
SRR797791	SRR797791	Cryptococcus neoformans var. grubii H99	VNIc	Clinical	Desjardins	positive		S. Africa	Africa	2006	45.277	0.966381
SRR798283	SRR798283	Cryptococcus neoformans var. grubii H99	VNIc	Clinical	Desjardins	positive		S. Africa	Africa	2006	44.4392	0.965515
